# Supplementary material for: Global research trends on the human exposome: a bibliometric analysis (2005–2024)
Source: Environ Sci Pollut Res Int. 2025 Mar 8;32(13):7808–33. doi: 10.1007/s11356-025-36197-7 (PMC11953191; doi:10.1007/s11356-025-36197-7)
Supplement: Supplementary file 2 — Supplementary file2 (XLSX 96 KB) [file 11356_2025_36197_MOESM2_ESM.xlsx]

## Sheet: Table A.2
Reference	Paper title	Journal	Publication year	DOI
Abdelzaher et al. 2022	Climate Change, Human Health, And The Exposome: Utilizing Omic Technologies To Navigate An Era Of Uncertainty	Frontiers In Public Health	2022	10.3389/fpubh.2022.973000
Abellan et al. 2024	Urban Environment During Pregnancy And Lung Function, Wheezing, And Asthma In School-Age Children. The Generation R Study	Environmental Pollution	2024	10.1016/j.envpol.2024.123345
Abrahamsson et al. 2021	A Comprehensive Non-Targeted Analysis Study Of The Prenatal Exposome	Environmental Science & Technology	2021	10.1021/acs.est.1c01010
Accardi et al. 2016	High-Resolution Metabolomics For Nutrition And Health Assessment Of Armed Forces Personnel	Journal Of Occupational And Environmental Medicine	2016	10.1097/JOM.0000000000000770
Adams et al. 2020	Exposome And Immunity Training: How Pathogen Exposure Order Influences Innate Immune Cell Lineage Commitment And Function	International Journal Of Molecular Sciences	2020	10.3390/ijms21228462
Adler et al. 2021	How Does The Early Life Environment Influence The Oral Microbiome And Determine Oral Health Outcomes In Childhood?	Bioessays	2021	10.1002/bies.202000314
Agache et al. 2019	Emerging Concepts And Challenges In Implementing The Exposome Paradigm In Allergic Diseases And Asthma: A Practall Document	Allergy	2019	10.1111/all.13690
Agier et al. 2016	A Systematic Comparison Of Linear Regression-Based Statistical Methods To Assess Exposome-Health Associations	Environmental Health Perspectives	2016	10.1289/EHP172
Agier et al. 2019	Early-Life Exposome And Lung Function In Children In Europe: An Analysis Of Data From The Longitudinal, Population-Based Helix Cohort	Lancet Planetary Health	2019	10.1016/S2542-5196(19)30010-5
Agier et al. 2020	Relying On Repeated Biospecimens To Reduce The Effects Of Classical-Type Exposure Measurement Error In Studies Linking The Exposome To Health	Environmental Research	2020	10.1016/j.envres.2020.109492
Agier et al. 2020	Association Between The Pregnancy Exposome And Fetal Growth	International Journal Of Epidemiology	2020	10.1093/ije/dyaa017
Agusti et al. 2022	Pathogenesis Of Chronic Obstructive Pulmonary Disease: Understanding The Contributions Of Gene-Environment Interactions Across The Lifespan	Lancet Respiratory Medicine	2022	10.1016/S2213-2600(21)00555-5
Akhtari et al. 2023	Questionnaire-Based Polyexposure Assessment Outperforms Polygenic Scores For Classification Of Type 2 Diabetes In A Multiancestry Cohort	Diabetes Care	2023	10.2337/dc22-0295
Akiyama et al. 2022	Potentiation Of Methylmercury Toxicity By Combined Metal Exposure: In Vitro And In Vivo Models Of A Restricted Metal Exposome	Chemosphere	2022	10.1016/j.chemosphere.2022.134374
Alcala et al. 2024	Exploring The Link Between The Pediatric Exposome, Respiratory Health, And Executive Function In Children: A Narrative Review	Frontiers In Public Health	2024	10.3389/fpubh.2024.1383851
Alkobaisi et al. 2019	Predictive And Exposome Analytics: A Case Study Of Asthma Exacerbation Management	Journal Of Ambient Intelligence And Smart Environments	2019	10.3233/AIS-190540
Al-Salhi et al. 2022	Analytical Strategies To Profile The Internal Chemical Exposome And The Metabolome Of Human Placenta	Analytica Chimica Acta	2022	10.1016/j.aca.2022.339983
Amente et al. 2024	Unraveling Phenotypic Variance In Metabolic Syndrome Through Multi-Omics	Human Genetics	2024	10.1007/s00439-023-02619-0
Amine et al. 2023	Environmental Exposures In Early-Life And General Health In Childhood	Environmental Health	2023	10.1186/s12940-023-01001-x
Amini et al. 2024	Climate Change, Exposome Change, And Allergy A Review	Immunology And Allergy Clinics Of North America	2024	10.1016/j.iac.2023.09.003
Anaya et al. 2018	The Autoimmune Ecology: An Update	Current Opinion In Rheumatology	2018	10.1097/BOR.0000000000000498
Andra et al. 2015	Reconstructing Pre-Natal And Early Childhood Exposure To Multi-Class Organic Chemicals Using Teeth: Towards A Retrospective Temporal Exposome	Environment International	2015	10.1016/j.envint.2015.05.010
Andra et al. 2016	The Tooth Exposome In Children's Health Research	Current Opinion In Pediatrics	2016	10.1097/MOP.0000000000000327
Andra et al. 2017	Trends In The Application Of High-Resolution Mass Spectrometry For Human Biomonitoring: An Analytical Primer To Studying The Environmental Chemical Space Of The Human Exposome	Environment International	2017	10.1016/j.envint.2016.11.026
Andrianou and Makris, 2018	The Framework Of Urban Exposome: Application Of The Exposome Concept In Urban Health Studies	Science Of The Total Environment	2018	10.1016/j.scitotenv.2018.04.329
Andrianou et al. 2019	Application Of The Urban Exposome Framework Using Drinking Water And Quality Of Life Indicators: A Proof-Of-Concept Study In Limassol, Cyprus	Peerj	2019	10.7717/peerj.6851
Andrianou et al. 2021	Exposome-Based Public Health Interventions For Infectious Diseases In Urban Settings	Environment International	2021	10.1016/j.envint.2020.106246
Andrianou et al. 2022	Population-Wide Measures Due To The Covid-19 Pandemic And Exposome Changes In The General Population Of Cyprus In March-May 2020	Bmc Public Health	2022	10.1186/s12889-022-14468-z
Andujar et al. 2022	Studying The Parkinson's Disease Metabolome And Exposome In Biological Samples Through Different Analytical And Cheminformatics Approaches: A Pilot Study	Analytical And Bioanalytical Chemistry	2022	10.1007/s00216-022-04207-z
Anesti et al. 2023	An Exposome Connectivity Paradigm For The Mechanistic Assessment Of The Effects Of Prenatal And Early Life Exposure To Metals On Neurodevelopment	Frontiers In Public Health	2023	10.3389/fpubh.2022.871218
Anguita-Ruiz et al. 2023	Beyond The Single-Outcome Approach: A Comparison Of Outcome-Wide Analysis Methods For Exposome Research	Environment International	2023	10.1016/j.envint.2023.108344
Annesi-Maesano et al. 2020	Exposome: An Innovative Concept Encompassing Environmental Factors In The Development Of Allergic Diseases	Revue Francaise D Allergologie	2020	10.1016/j.reval.2020.06.004
Anwar et al. 2021	Xconnector: Retrieving And Visualizing Metabolites And Pathways Information From Various Database Resources	Journal Of Proteomics	2021	10.1016/j.jprot.2021.104302
Apostoli et al. 2017	Reference Values: From Guidance Values To The Exposome	Giornale Italiano Di Medicina Del Lavoro Ed Ergonomia	2017
Apostolopoulos et al. 2024	The Indispensable Whole Of Work And Population Health: How The Working Life Exposome Can Advance Empirical Research, Policy, And Action	Scandinavian Journal Of Work Environment & Health	2024	10.5271/sjweh.4130
Appenzeller et al. 2020	Skin Exposome Science In Practice : Current Evidence On Hair Biomonitoring And Future Perspectives	Journal Of The European Academy Of Dermatology And Venereology	2020	10.1111/jdv.16640
Ardura-Garcia et al. 2022	Ers International Congress 2021: Highlights From The Paediatric Assembly	Erj Open Research	2022	10.1183/23120541.00643-2021
Arnaud, 2010	Exposing The Exposome	Chemical & Engineering News	2010	10.1021/CEN081010151709
Arowolo et al. 2022	Towards Whole Health Toxicology: In-Silico Prediction Of Diseases Sensitive To Multi-Chemical Exposures	Toxics	2022	10.3390/toxics10120764
Ashraf et al. 2024	<I>Mycobacterium Avium Subspecies Paratuberculosis</I> (Map) Infection, And Its Impact On Gut Microbiome Of Individuals With Multiple Sclerosis	Scientific Reports	2024	10.1038/s41598-024-74975-4
Asimina et al. 2018	Assessing And Enhancing The Utility Of Low-Cost Activity And Location Sensors For Exposure Studies	Environmental Monitoring And Assessment	2018	10.1007/s10661-018-6537-2
Atehortua et al. 2023	Cardiometabolic Risk Estimation Using Exposome Data And Machine Learning	International Journal Of Medical Informatics	2023	10.1016/j.ijmedinf.2023.105209
Athersuch, 2016	Metabolome Analyses In Exposome Studies: Profiling Methods For A Vast Chemical Space	Archives Of Biochemistry And Biophysics	2016	10.1016/j.abb.2015.10.007
Atienza-Maderuelo et al. 2021	Generating Data Models To Manage Individual Information Related To Environmental Risk Factors And Social Determinants Of Health	Health Information Science, His 2021	2021	10.1007/978-3-030-90885-0\_21
Augusto Cuadros-Mendoza et al. 2018	The Exposome Influence In The First 1,000 Days Old And Gastrointestinal Health	Acta Pediatrica De Mexico	2018	10.18233/APM39No3pp265-2771611
Aurich and Ibanez, 2023	How Can Data Visualization Support Interdisciplinary Research? Luxtime: Studying Historical Exposomics In Belval	Frontiers In Big Data	2023	10.3389/fdata.2023.1164885
Aurich et al. 2023	Non-Target Screening Of Surface Water Samples To Identify Exposome-Related Pollutants: A Case Study From Luxembourg	Environmental Sciences Europe	2023	10.1186/s12302-023-00805-5
Aurich et al. 2024	Revealing Chemical Trends: Insights From Data-Driven Visualization And Patent Analysis In Exposomics Research	Environmental Science & Technology Letters	2024	10.1021/acs.estlett.4c00560
Avery et al. 2022	Strengthening Causal Inference In Exposomics Research: Application Of Genetic Data And Methods	Environmental Health Perspectives	2022	10.1289/EHP9098
Ayeni et al. 2022	Early-Life Chemical Exposome And Gut Microbiome Development: African Research Perspectives Within A Global Environmental Health Context	Trends In Microbiology	2022	10.1016/j.tim.2022.05.008
Ayeni et al. 2023	The Austrian Children's Biomonitoring Survey 2020 Part B: Mycotoxins, Phytotoxins, Phytoestrogens And Food Processing Contaminants	Food And Chemical Toxicology	2023	10.1016/j.fct.2023.114173
Baalbaki et al. 2023	Precision Medicine For More Oxygen (P4o2)-Study Design And First Results Of The Long Covid-19 Extension	Journal Of Personalized Medicine	2023	10.3390/jpm13071060
Baccarelli et al. 2023	A Precision Environmental Health Approach To Prevention Of Human Disease	Nature Communications	2023	10.1038/s41467-023-37626-2
Bae et al. 2019	A Two-Step Approach To Predictive Modeling Of Individual-Based Environmental Health Risks	Sac `19: Proceedings Of The 34th Acm/Sigapp Symposium On Applied Computing	2019	10.1145/3297280.3297350
Balbo et al. 2014	Dna Adductomics	Chemical Research In Toxicology	2014	10.1021/tx4004352
Balcells et al. 2024	Blurred Lines: Crossing The Boundaries Between The Chemical Exposome And The Metabolome	Current Opinion In Chemical Biology	2024	10.1016/j.cbpa.2023.102407
Balshaw et al. 2017	The Children's Health Exposure Analysis Resource: Enabling Research Into The Environmental Influences On Children's Health Outcomes	Current Opinion In Pediatrics	2017	10.1097/MOP.0000000000000491
Baluch et al. 2020	Exposomal Research In The Context Of Birth Cohorts What Have They Taught Us?	Annals Of Allergy Asthma & Immunology	2020	10.1016/j.anai.2020.09.006
Barchitta et al. 2017	Integrated Approach Of Nutritional And Molecular Epidemiology, Mineralogical And Chemical Pollutant Characterisation: The Protocol Of A Cross-Sectional Study In Women	Bmj Open	2017	10.1136/bmjopen-2016-014756
Barouki and Levi, 2024	Exposome, A Major Contribution For Prevention	Bulletin De L Academie Nationale De Medecine	2024	10.1016/j.banm.2024.03.004
Barouki et al. 2018	Integration Of The Human Exposome With The Human Genome To Advance Medicine	Biochimie	2018	10.1016/j.biochi.2018.06.023
Barouki et al. 2022	The Exposome And Toxicology: A Win-Win Collaboration	Toxicological Sciences	2022	10.1093/toxsci/kfab149
Barouki et al. 2023	The Exposome And Liver Disease-How Environmental Factors Affect Liver Health	Journal Of Hepatology	2023	10.1016/j.jhep.2023.02.034
Barouki, 2020	The Exposome, A Holistic And Useful Concept	Bulletin De L Academie Nationale De Medecine	2020	10.1016/j.banm.2019.11.015
Barouki, 2024	Toxic Effects Induced By The Adaptation To The Chemical Environment: The Dual Role Of The Dioxin Receptor	Bulletin De L Academie Nationale De Medecine	2024	10.1016/j.banm.2023.11.013
Barrera-Gomez et al. 2017	A Systematic Comparison Of Statistical Methods To Detect Interactions In Exposome-Health Associations	Environmental Health	2017	10.1186/s12940-017-0277-6
Bartelt et al. 2019	Disentangling Microbial Mediators Of Malnutrition: Modeling Environmental Enteric Dysfunction	Cellular And Molecular Gastroenterology And Hepatology	2019	10.1016/j.jcmgh.2018.12.006
Barupal and Fiehn, 2019	Generating The Blood Exposome Database Usinga Comprehensive Text Mining And Database Fusion Approach	Environmental Health Perspectives	2019	10.1289/EHP4713
Barzilay et al. 2021	Deconstructing The Role Of The Exposome In Youth Suicidal Ideation: Trauma, Neighborhood Environment, Developmental And Gender Effects	Neurobiology Of Stress	2021	10.1016/j.ynstr.2021.100314
Bastos-Moreira et al. 2023	A Multi-Omics And Human Biomonitoring Approach To Assessing The Effectiveness Of Fortified Balanced Energy-Protein Supplementation On Maternal And Newborn Health In Burkina Faso: A Study Protocol	Nutrients	2023	10.3390/nu15184056
Bastos-Moreira et al. 2024	Prenatal Ochratoxin A Exposure, Birth Outcomes And Infant Growth In Rural Burkina Faso: A Human Biomonitoring Sub-Study From The Misame-III Trial	Emerging Contaminants	2024	10.1016/j.emcon.2024.100355
Baumer et al. 2021	Chemical Mixtures In Human Post-Mortem Tissues Assessed By A Combination Of Chemical Analysis And In Vitro Bioassays After Extraction With Silicone	Environment International	2021	10.1016/j.envint.2021.106867
Baygi and Barupal, 2024	Idsl\_Mint: A Deep Learning Framework To Predict Molecular Fingerprints From Mass Spectra	Journal Of Cheminformatics	2024	10.1186/s13321-024-00804-5
Bedia, 2022	Metabolomics In Environmental Toxicology: Applications And Challenges	Trends In Environmental Analytical Chemistry	2022	10.1016/j.teac.2022.e00161
Benevento et al. 2024	Transcutaneous Intravascular Laser Irradiation Of Blood Affects Plasma Metabolites Of Women	Scientific Reports	2024	10.1038/s41598-024-80169-9
Benjdir et al. 2021	Assessing The Impact Of Exposome On The Course Of Chronic Obstructive Pulmonary Disease And Cystc Fibrosis: The Remedia European Project Approach	Environmental Epidemiology	2021	10.1097/EE9.0000000000000165
Bennett et al. 2020	Characterizing The Neurodevelopmental Pesticide Exposome In A Children's Agricultural Cohort	International Journal Of Environmental Research And Public Health	2020	10.3390/ijerph17051479
Bessonneau and Rudel, 2020	Mapping The Human Exposome To Uncover The Causes Of Breast Cancer	International Journal Of Environmental Research And Public Health	2020	10.3390/ijerph17010189
Bessonneau et al. 2017	In Vivo Microsampling To Capture The Elusive Exposome	Scientific Reports	2017	10.1038/srep44038
Bessonneau et al. 2017	The Saliva Exposome For Monitoring Of Individuals' Health Trajectories	Environmental Health Perspectives	2017	10.1289/EHP1011
Bessonneau et al. 2021	Gaussian Graphical Modeling Of The Serum Exposome And Metabolome Reveals Interactions Between Environmental Chemicals And Endogenous Metabolites	Scientific Reports	2021	10.1038/s41598-021-87070-9
Beulens et al. 2022	Environmental Risk Factors Of Type 2 Diabetes-An Exposome Approach	Diabetologia	2022	10.1007/s00125-021-05618-w
Bevere et al. 2022	Redox-Based Disruption Of Cellular Hormesis And Promotion Of Degenerative Pathways: Perspectives On Aging Processes	Journals Of Gerontology Series A-Biological Sciences And Medical Sciences	2022	10.1093/gerona/glac167
Biton et al. 2022	The Exposome In Rheumatoid Arthritis	Joint Bone Spine	2022	10.1016/j.jbspin.2022.105455
Blackwell et al. 2018	Measurement Framework For The Environmental Influences On Child Health Outcomes Research Program	Current Opinion In Pediatrics	2018	10.1097/MOP.0000000000000606
Boada et al. 2023	Chemical Pollution, Exposome And Health In The Population Of The Canary Islands: A Systematic Review Of The Studies Carried Out And Analysis Of The Situation	Revista Espanola De Salud Publica	2023
Bocato et al. 2019	An Overview Of The Current Progress, Challenges, And Prospects Of Human Biomonitoring And Exposome Studies	Journal Of Toxicology And Environmental Health-Part B-Critical Reviews	2019	10.1080/10937404.2019.1661588
Bogdanos et al. 2013	Tracing Environmental Markers Of Autoimmunity: Introducing The Infectome	Immunologic Research	2013	10.1007/s12026-013-8399-6
Bogdanos et al. 2013	Infectome: A Platform To Trace Infectious Triggers Of Autoimmunity	Autoimmunity Reviews	2013	10.1016/j.autrev.2012.12.005
Bogdanos et al. 2015	Infectomics And Autoinfectomics: A Tool To Study Infectious-Induced Autoimmunity	Lupus	2015	10.1177/0961203314559088
Bollati et al. 2023	What If ... ? A New Hypothesis To Approach The Relationship Between Environmental Stimuli, Biological Features, And Health	Heliyon	2023	10.1016/j.heliyon.2023.e22985
Bolon and Haschek, 2020	The Exposome In Toxicologic Pathology	Toxicologic Pathology	2020	10.1177/0192623320912403
Bonanni et al. 2023	Impact Of The Exposome On Cardiovascular Disease	European Heart Journal Supplements	2023	10.1093/eurheartjsupp/suad069
Bonneterre et al. 2010	Programmed Health Surveillance And Detection Of Emerging Diseases In Occupational Health: Contribution Of The French National Occupational Disease Surveillance And Prevention Network (Rnv3p)	Occupational And Environmental Medicine	2010	10.1136/oem.2008.044610
Bonzini et al. 2022	Towards A Toxic-Free Environment: Perspectives For Chemical Risk Assessment Approaches	Medicina Del Lavoro	2022	10.23749/mdl.v113i1.12748
Boyd et al. 2022	Environmental Exposures And Congenital Heart Disease	Pediatrics	2022	10.1542/peds.2021-052151
Boyle et al. 2022	Estimating Mixture Effects And Cumulative Spatial Risk Over Time Simultaneously Using A Bayesian Index Low-Rank Kriging Multiple Membership Model	Statistics In Medicine	2022	10.1002/sim.9587
Braun et al. 2019	Using Phenome-Wide Association Studies To Examine The Effect Of Environmental Exposures On Human Health	Environment International	2019	10.1016/j.envint.2019.05.071
Bravo et al. 2022	Benefits Of Topical Hyaluronic Acid For Skin Quality And Signs Of Skin Aging: From Literature Review To Clinical Evidence	Dermatologic Therapy	2022	10.1111/dth.15903
Bridge et al. 2024	Two Cosmoses, One Universe: A Narrative Review Exploring The Gut Microbiome's Role In The Effect Of Urban Risk Factors On Vascular Ageing	Maturitas	2024	10.1016/j.maturitas.2024.107951
Brouziotis et al. 2022	Toxicity Of Rare Earth Elements: An Overview On Human Health Impact	Frontiers In Environmental Science	2022	10.3389/fenvs.2022.948041
Bruggemann et al. 2020	Linking Genome And Exposome: Computational Analysis Of Human Variation In Chemical-Target Interactions	Digital Personalized Health And Medicine	2020	10.3233/SHTI200427
Brydges et al. 2023	Bayesian Statistics Improves Biological Interpretability Of Metabolomics Data From Human Cohorts	Metabolites	2023	10.3390/metabo13090984
Buekers et al. 2018	Socio-Economic Status And Health: Evaluation Of Human Biomonitored Chemical Exposure To Per- And Polyfluorinated Substances Across Status	International Journal Of Environmental Research And Public Health	2018	10.3390/ijerph15122818
Buendia-Eisman et al. 2020	Study Of The Exposome Ageing-Related Factors In The Spanish Population	Acta Dermato-Venereologica	2020	10.2340/00015555-3500
Buhler, 2023	Precision Public Health In The Making: Examining The Becoming Of The ``Social'' In A Swiss Environmental Health Population-Based Cohort	Frontiers In Sociology	2023	10.3389/fsoc.2023.1219275
Burbank et al. 2017	Environmental Determinants Of Allergy And Asthma In Early Life	Journal Of Allergy And Clinical Immunology	2017	10.1016/j.jaci.2017.05.010
Bustamante et al. 2024	Common Genetic Variants Associated With Urinary Phthalate Levels In Children: A Genome-Wide Study	Environment International	2024	10.1016/j.envint.2024.108845
Caballero-Casero et al. 2024	Supramolecular Solvents: A Gateway To All-In-One Extractions In Chemical Exposomics	Analytical And Bioanalytical Chemistry	2024	10.1007/s00216-024-05645-7
Caceres et al. 2023	Prenatal Environmental Exposures Associated With Sex Differences In Childhood Obesity And Neurodevelopment	Bmc Medicine	2023	10.1186/s12916-023-02815-9
Cadiou and Slama, 2021	Instability Of Variable-Selection Algorithms Used To Identify True Predictors Of An Outcome In Intermediate-Dimension Epidemiologic Studies	Epidemiology	2021	10.1097/EDE.0000000000001340
Cadiou et al. 2020	Using Methylome Data To Inform Exposome-Health Association Studies: An Application To The Identification Of Environmental Drivers Of Child Body Mass Index	Environment International	2020	10.1016/j.envint.2020.105622
Cadiou et al. 2021	Performance Of Approaches Relying On Multidimensional Intermediary Data To Decipher Causal Relationships Between The Exposome And Health: A Simulation Study Under Various Causal Structures	Environment International	2021	10.1016/j.envint.2021.106509
Calamandrei et al. 2020	Pregnancy Exposome And Child Psychomotor Development In Three European Birth Cohorts	Environmental Research	2020	10.1016/j.envres.2019.108856
Calvo-Serra et al. 2020	Urinary Metabolite Quantitative Trait Loci In Children And Their Interaction With Dietary Factors	Human Molecular Genetics	2020	10.1093/hmg/ddaa257
Cam et al. 2018	Induction Of Amyloid-Beta(42) Production By Fipronil And Other Pyrazole Insecticides	Journal Of Alzheimers Disease	2018	10.3233/JAD-170875
Camacho et al. 2024	Low-Cost Predictive Models Of Dementia Risk Using Machine Learning And Exposome Predictors	Health And Technology	2024	10.1007/s12553-024-00937-5
Campbell et al. 2021	Reconsidering Movement And Exposure: Towards A More Dynamic Health Geography	Geography Compass	2021	10.1111/gec3.12566
Canali and Leonelli, 2022	Reframing The Environment In Data-Intensive Health Sciences	Studies In History And Philosophy Of Science	2022	10.1016/j.shpsa.2022.04.006
Canali, 2019	Evaluating Evidential Pluralism In Epidemiology: Mechanistic Evidence In Exposome Research	History And Philosophy Of The Life Sciences	2019	10.1007/s40656-019-0241-6
Canali, 2020	Making Evidential Claims In Epidemiology: Three Strategies For The Study Of The Exposome	Studies In History And Philosophy Of Science Part C-Studies In History And Philosophy Of Biological And Biomedical Sciences	2020	10.1016/j.shpsc.2019.101248
Canali, 2020	What Is New About The Exposome? Exploring Scientific Change In Contemporary Epidemiology	International Journal Of Environmental Research And Public Health	2020	10.3390/ijerph17082879
Cannarozzi et al. 2024	Inflammatory Bowel Disease Genomics, Transcriptomics, Proteomics And Metagenomics Meet Artificial Intelligence	United European Gastroenterology Journal	2024	10.1002/ueg2.12655
Caron and Aytur, 2022	Assuring Healthy Populations During The Covid-19 Pandemic: Recognizing Women's Contributions In Addressing Syndemic Interactions	Frontiers In Public Health	2022	10.3389/fpubh.2022.856932
Carreras-Gallo et al. 2022	The Early-Life Exposome Modulates The Effect Of Polymorphic Inversions On Dna Methylation	Communications Biology	2022	10.1038/s42003-022-03380-2
Casas et al. 2018	Variability Of Urinary Concentrations Of Non-Persistent Chemicals In Pregnant Women And School-Aged Children	Environment International	2018	10.1016/j.envint.2018.09.046
Catalan et al. 2022	Time To Consider The ``Exposome Hypothesis'' In The Development Of The Obesity Pandemic	Nutrients	2022	10.3390/nu14081597
Catinon et al. 2018	Sarcoidosis Inorganic Dust Exposure And Content Of Bronchoalveolar Lavage Fluid: The Minasarc Pilot Study	Sarcoidosis Vasculitis And Diffuse Lung Diseases	2018
Cecchi et al. 2018	External Exposome And Allergic Respiratory And Skin Diseases	Journal Of Allergy And Clinical Immunology	2018	10.1016/j.jaci.2018.01.016
Cevhertas et al. 2020	Advances And Recent Developments In Asthma In 2020	Allergy	2020	10.1111/all.14607
Chadeau-Hyam et al. 2013	Deciphering The Complex: Methodological Overview Of Statistical Models To Derive Omics-Based Biomarkers	Environmental And Molecular Mutagenesis	2013	10.1002/em.21797
Chaker et al. 2022	Comprehensive Evaluation Of Blood Plasma And Serum Sample Preparations For Hrms-Based Chemical Exposomics: Overlaps And Specificities	Analytical Chemistry	2022	10.1021/acs.analchem.1c03638
Chaker et al. 2023	Scannotation: A Suspect Screening Tool For The Rapid Pre-Annotation Of The Human Lc-Hrms-Based Chemical Exposome	Environmental Science & Technology	2023	10.1021/acs.est.3c04764
Chaney et al. 2024	Contaminant Exposure Profiles Demonstrate Similar Physiological Effects Across Environments Despite Unique Profile Composition In Formosa, Argentina, And Connecticut, Usa	American Journal Of Human Biology	2024	10.1002/ajhb.24178
Chang et al. 2023	Monitoring Long-Term Chemical Exposome By Characterizing The Hair Metabolome Using A High-Resolution Mass Spectrometry-Based Suspect Screening Approach	Chemosphere	2023	10.1016/j.chemosphere.2023.138864
Chang et al. 2024	Optimized Analytical Strategy Based On High-Resolution Mass Spectrometry For Unveiling Associations Between Long-Term Chemical Exposome In Hair And Alzheimer's Disease	Ecotoxicology And Environmental Safety	2024	10.1016/j.ecoenv.2024.116955
Chappel et al. 2024	Streamlining Phenotype Classification And Highlighting Feature Candidates: A Screening Method For Non-Targeted Ion Mobility Spectrometry-Mass Spectrometry (Ims-Ms) Data	Analytical Chemistry	2024	10.1021/acs.analchem.4c03256
Chatel et al. 2020	The Necessity Of Investigating A Freshwater-Marine Continuum Using A Mesocosm Approach In Nanosafety: The Case Study Of Tio2 Mnm-Based Photocatalytic Cement	Nanoimpact	2020	10.1016/j.impact.2020.100254
Chen et al. 2013	Analysis Of An Environmental Exposure Health Questionnaire In A Metropolitan Minority Population Utilizing Logistic Regression And Support Vector Machines	Journal Of Health Care For The Poor And Underserved	2013	10.1353/hpu.2013.0046
Chen et al. 2021	The Profiling Of Elements And Pesticides In Surface Water In Nanjing, China With Global Comparisons	Science Of The Total Environment	2021	10.1016/j.scitotenv.2021.145749
Chen et al. 2021	Global-Scale Metabolomic Profiling Of Human Hair For Simultaneous Monitoring Of Endogenous Metabolome, Short- And Long-Term Exposome	Frontiers In Chemistry	2021	10.3389/fchem.2021.674265
Chen et al. 2022	Connecting Chemical Exposome To Human Health Using High-Resolution Mass Spectrometry-Based Biomonitoring: Recent Advances And Future Perspectives	Mass Spectrometry Reviews	2022	10.1002/mas.21805
Chen et al. 2022	Risk Factors In Air Pollution Exposome Contributing To Higher Levels Of Tnf Alpha In Copd Patients	Environment International	2022	10.1016/j.envint.2021.107034
Chen et al. 2022	Associations Between The Maternal Exposome And Metabolome During Pregnancy	Environmental Health Perspectives	2022	10.1289/EHP9745
Chen et al. 2023	Construction, Evaluation, And Aop Framework-Based Application Of The Epprs As A Genetic Surrogate For Assessing Environmental Pollutants	Environment International	2023	10.1016/j.envint.2023.108202
Chen et al. 2023	A Review Of Factors Influencing Sensitive Skin: An Emphasis On Built Environment Characteristics	Frontiers In Public Health	2023	10.3389/fpubh.2023.1269314
Chen et al. 2024	Constructing Hairdb To Facilitate Exposome Research Using Human Hair	Environment International	2024	10.1016/j.envint.2024.109077
Chen et al. 2024	Association Of The External Environmental Exposome And Obesity: A Comprehensive Nationwide Study In 2019 Among Chinese Children And Adolescents	Science Of The Total Environment	2024	10.1016/j.scitotenv.2024.172233
Chen et al. 2024	Rapid Screening Of Chemicals With Placental Transfer Risk Using Interpretable Machine Learning	Environmental Science & Technology Letters	2024	10.1021/acs.estlett.4c00413
Chen et al. 2024	Exploring The Relation Between Contextual Social Determinants Of Health And Covid-19 Occurrence And Hospitalization	Informatics-Basel	2024	10.3390/informatics11010004
Chen et al. 2024	Risk Analysis Of Serum Chemical Residues For Metabolic Associated Fatty Liver Disease Based On Exposome-Lipidome Wide Association Study	Chinese Journal Of Chromatography	2024	10.3724/SP.J.1123.2023.12014
Chetwynd and David, 2018	A Review Of Nanoscale Lc-Esi For Metabolomics And Its Potential To Enhance The Metabolome Coverage	Talanta	2018	10.1016/j.talanta.2018.01.084
Cheung et al. 2020	Studying The Exposome To Understand The Environmental Determinants Of Complex Liver Diseases	Hepatology	2020	10.1002/hep.31028
Chivukula et al. 2024	Vicekb: Vitiligo-Linked Chemical Exposome Knowledgebase	Science Of The Total Environment	2024	10.1016/j.scitotenv.2023.169711
Choi et al. 2022	Integrative Analysis Of Genomic And Exposomic Influences On Youth Mental Health	Journal Of Child Psychology And Psychiatry	2022	10.1111/jcpp.13664
Choueiri et al. 2024	Literature-Based Inventory Of Chemical Substance Concentrations Measured In Organic Food Consumed In Europe	Data	2024	10.3390/data9070089
Chung et al. 2018	Toward Capturing The Exposome: Exposure Biomarker Variability And Coexposure Patterns In The Shared Environment	Environmental Science & Technology	2018	10.1021/acs.est.8b01467
Chung et al. 2019	Exposome-Wide Association Study Of Semen Quality: Systematic Discovery Of Endocrine Disrupting Chemical Biomarkers In Fertility Require Large Sample Sizes	Environment International	2019	10.1016/j.envint.2018.11.037
Ciccarelli et al. 2024	Bridging Knowledge Gaps In Human Chemical Exposure Via Drinking Water With Non-Target Screening	Critical Reviews In Environmental Science And Technology	2024	10.1080/10643389.2024.2396690
Cifuentes et al. 2019	Application Of The Public Health Exposome Framework To Estimate Phenotypes Of Resilience In A Model Ohio African-American Women's Cohort	Journal Of Urban Health-Bulletin Of The New York Academy Of Medicine	2019	10.1007/s11524-018-00338-w
Cirillo and Cohn, 2020	Gestational Biomarkers Of Daughter's Breast Cancer In The Child Health And Development Studies	Reproductive Toxicology	2020	10.1016/j.reprotox.2019.05.057
Cisse et al. 2020	Humans Are Selectively Exposed To Pneumocystis Jirovecii	Mbio	2020	10.1128/mBio.03138-19
Clark et al. 2024	A Review Of Geospatial Exposure Models And Approaches For Health Data Integration	Journal Of Exposure Science And Environmental Epidemiology	2024	10.1038/s41370-024-00712-8
Claros et al. 2023	A Cross-Sectional Epidemiological Study Conducted In Argentina To Evaluate The Impact Of The Exposome On Skin Aging	Journal Of Cosmetic Dermatology	2023	10.1111/jocd.15854
Clausen et al. 2022	Circulating Mirnas As Potential Biomarkers For Patient Stratification In Bipolar Disorder: A Combined Review And Data Mining Approach	Genes	2022	10.3390/genes13061038
Cleal et al. 2022	The Placental Exposome, Placental Epigenetic Adaptations And Lifelong Cardio-Metabolic Health	Molecular Aspects Of Medicine	2022	10.1016/j.mam.2022.101095
Clemente et al. 2019	Prenatal And Childhood Traffic-Related Air Pollution Exposure And Telomere Length In European Children: The Helix Project	Environmental Health Perspectives	2019	10.1289/EHP4148
Colomina et al. 2018	The Psychoexposome: A Holistic Perspective Beyond Health And Disease	Psicothema	2018	10.7334/psicothema2017.244
Colzin et al. 2024	A Plausibility Database Summarizing The Level Of Evidence Regarding The Hazards Induced By The Exposome On Children Health	International Journal Of Hygiene And Environmental Health	2024	10.1016/j.ijheh.2023.114311
Contini et al. 2023	A Critical Review On The Opportunity To Use Placenta And Innovative Biomonitoring Methods To Characterize The Prenatal Chemical Exposome	Environmental Science & Technology	2023	10.1021/acs.est.3c04845
Cooke et al. 2018	Urinary Dna Adductomics - A Novel Approach For Exposomics	Environment International	2018	10.1016/j.envint.2018.10.041
Corella et al. 2018	Advances In Understanding The Molecular Basis Of The Mediterranean Diet Effect	Annual Review Of Food Science And Technology, Vol 9	2018	10.1146/annurev-food-032217-020802
Correa et al. 2021	Exposome Extrinsic Factors In The Tropics: The Need For Skin Protection Beyond Solar Uv Radiation	Science Of The Total Environment	2021	10.1016/j.scitotenv.2021.146921
Cortejade et al. 2016	Development Of An Analytical Method For The Targeted Screening And Multi-Residue Quantification Of Environmental Contaminants In Urine By Liquid Chromatography Coupled To High Resolution Mass Spectrometry For Evaluation Of Human Exposures	Talanta	2016	10.1016/j.talanta.2015.06.038
Coughlin, 2014	Toward A Road Map For Global -Omics: A Primer On -Omic Technologies	American Journal Of Epidemiology	2014	10.1093/aje/kwu262
Courant et al. 2022	Modulation Of Dna Methylation/Demethylation Reactions Induced By Nutraceuticals And Pollutants Of Exposome Can Promote A C > T Mutation In The Breast Cancer Predisposing Gene Palb2	Epigenomes	2022	10.3390/epigenomes6040032
Crocco et al. 2019	Inter-Individual Variability In Xenobiotic-Metabolizing Enzymes: Implications For Human Aging And Longevity	Genes	2019	10.3390/genes10050403
Croft et al. 2022	Extracellular Vesicle Interactions With The External And Internal Exposome In Mediating Carcinogenesis	Molecular Aspects Of Medicine	2022	10.1016/j.mam.2021.101039
Cuesta et al. 2023	Effect Of Polygenic Risk Score, Family Load Of Schizophrenia And Exposome Risk Score, And Their Interactions, On The Long-Term Outcome Of First-Episode Psychosis	Psychological Medicine	2023	10.1017/S0033291723000351
Cuesta et al. 2024	20-Year Trajectories Of Six Psychopathological Dimensions In Patients With First-Episode Psychosis: Could They Be Predicted?	Psychiatry Research	2024	10.1016/j.psychres.2023.115614
Cui et al. 2016	The Exposome: Embracing The Complexity For Discovery In Environmental Health	Environmental Health Perspectives	2016	10.1289/EHP412
Dack et al. 2023	Genome-Wide Association Study Of Blood Mercury In European Pregnant Women And Children	Genes	2023	10.3390/genes14122123
Dadvand et al. 2024	Cohort Profile: Barcelona Life Study Cohort (Bisc)	International Journal Of Epidemiology	2024	10.1093/ije/dyae063
Dai et al. 2017	Factors Shaping The Human Exposome In The Built Environment: Opportunities For Engineering Control	Environmental Science & Technology	2017	10.1021/acs.est.7b01097
Daiber et al. 2019	Environmental Noise Induces The Release Of Stress Hormones And Inflammatory Signaling Molecules Leading To Oxidative Stress And Vascular Dysfunction-Signatures Of The Internal Exposome	Biofactors	2019	10.1002/biof.1506
Daiber et al. 2019	The ``Exposome'' Concept - How Environmental Risk Factors Influence Cardiovascular Health	Acta Biochimica Polonica	2019	10.18388/abp.2019\_2853
Daiber et al. 2021	The Exposome Characterizes The Impact Of Environmental Factors On Metabolism And Health	Aktuelle Kardiologie	2021	10.1055/a-1546-7401
D'amato et al. 2020	Prevention Of Allergic Asthma With Allergen Avoidance Measures And The Role Of Exposome	Current Allergy And Asthma Reports	2020	10.1007/s11882-020-0901-3
Damevska et al. 2021	How To Prevent Skin Damage From Air Pollution Part 2: Current Treatment Options	Dermatologic Therapy	2021	10.1111/dth.15132
Danieli et al. 2024	Exposome: Epigenetics And Autoimmune Diseases	Autoimmunity Reviews	2024	10.1016/j.autrev.2024.103584
Darlenski et al. 2022	Prolonged But Not Short Exposure To The Climate In Antarctica Is Associated With Increased Skin Barrier Permeability, Erythema, And Pigmentation	European Journal Of Dermatology	2022	10.1684/ejd.2022.4274
David et al. 2021	Towards A Comprehensive Characterisation Of The Human Internal Chemical Exposome: Challenges And Perspectives	Environment International	2021	10.1016/j.envint.2021.106630
David et al. 2021	Chemical Exposome And Non-Targeted Approaches	M S-Medecine Sciences	2021	10.1051/medsci/2021088
Davis et al. 2021	Ctd Anatomy: Analyzing Chemical-Induced Phenotypes And Exposures From An Anatomical Perspective, With Implications For Environmental Health Studies	Current Research In Toxicology	2021	10.1016/j.crtox.2021.03.001
Davis et al. 2022	Comparative Toxicogenomics Database (Ctd): Update 2023	Nucleic Acids Research	2022	10.1093/nar/gkac833
De Filippis et al. 2024	Exposure To Environmental Pollutants Selects For Xenobiotic-Degrading Functions In The Human Gut Microbiome	Nature Communications	2024	10.1038/s41467-024-48739-7
De Prado-Bert et al. 2021	The Early-Life Exposome And Epigenetic Age Acceleration In Children	Environment International	2021	10.1016/j.envint.2021.106683
De Ruyter et al. 2022	A Multi-Exposure Approach To Study Telomere Dynamics In Childhood: A Role For Residential Green Space And Waist Circumference	Environmental Research	2022	10.1016/j.envres.2022.113656
De Vecchi et al. 2019	Using Wearable Devices For Assessing The Impacts Of Hair Exposome In Brazil	Scientific Reports	2019	10.1038/s41598-019-49902-7
De Vito et al. 2021	Crowdsensing Iot Architecture For Pervasive Air Quality And Exposome Monitoring: Design, Development, Calibration, And Long-Term Validation	Sensors	2021	10.3390/s21155219
Debord et al. 2016	Use Of The ``Exposome'' In The Practice Of Epidemiology: A Primer On -Omic Technologies	American Journal Of Epidemiology	2016	10.1093/aje/kwv325
Debrauwer et al. 2024	Pivotal Role Of Mass Spectrometry For The Assessment Of Exposure To Reactive Chemical Contaminants: From The Exposome To The Adductome	Mass Spectrometry Reviews	2024	10.1002/mas.21917
Degboe et al. 2022	How Does Age Determine The Development Of Human Immune-Mediated Arthritis?	Nature Reviews Rheumatology	2022	10.1038/s41584-022-00814-3
Deguen et al. 2022	Societal Inequalities And The Urban Exposome: Social Origins For Different Exposures	M S-Medecine Sciences	2022	10.1051/medsci/2021149
Deguen et al. 2022	Exposome And Social Vulnerability: An Overview Of The Literature Review	International Journal Of Environmental Research And Public Health	2022	10.3390/ijerph19063534
Del Re and Giorgi, 2020	Long Interspersed Element-1 Mobility As A Sensor Of Environmental Stresses	Environmental And Molecular Mutagenesis	2020	10.1002/em.22366
Delplancke et al. 2018	Metabolomics Of Pregnancy Complications: Emerging Application Of Maternal Hair	Biomed Research International	2018	10.1155/2018/2815439
Demirkan et al. 2024	Linking The Gut Microbiome To Host Dna Methylation By A Discovery And Replication Epigenome-Wide Association Study	BMC Genomics	2024	10.1186/s12864-024-11136-x
Dennis and Jones, 2016	The Exposome: A New Frontier For Education	American Biology Teacher	2016	10.1525/abt.2016.78.7.542
Dennis et al. 2016	The Importance Of The Biological Impact Of Exposure To The Concept Of The Exposome	Environmental Health Perspectives	2016	10.1289/EHP140
Dennis et al. 2017	Biomonitoring In The Era Of The Exposome	Environmental Health Perspectives	2017	10.1289/EHP474
Desoye and Cervar-Zivkovic, 2020	Diabetes Mellitus, Obesity, And The Placenta	Obstetrics And Gynecology Clinics Of North America	2020	10.1016/j.ogc.2019.11.001
Di Gesu and Buffington, 2024	The Early Life Exposome And Autism Risk: A Role For The Maternal Microbiome?	Gut Microbes	2024	10.1080/19490976.2024.2385117
Di Renzo et al. 2024	Exploring The Exposome Spectrum: Unveiling Endogenous And Exogenous Factors In Non-Communicable Chronic Diseases	Diseases	2024	10.3390/diseases12080176
Dibattista and Chakraborty, 2018	Quantitative Characterization Of The Urine And Serum Metabolomes Of Children Is Essential For ``Omics' Studies	Bmc Medicine	2018	10.1186/s12916-018-1219-z
Ding et al. 2022	A Review On The Application Of The Exposome Paradigm To Unveil The Environmental Determinants Of Age-Related Diseases	Human Genomics	2022	10.1186/s40246-022-00428-6
Ding et al. 2024	Exposome-Wide Ranking To Uncover Environmental Chemicals Associated With Dyslipidemia: A Panel Study In Healthy Older Chinese Adults From The Bape Study	Environmental Health Perspectives	2024	10.1289/EHP13864
Dissanayaka et al. 2017	A Review Of Mongodb And Singularity Container Security In Regards To Hipaa Regulations	Companion Proceedings Of The 10th International Conference On Utility And Cloud Computing (Ucc'17 Companion)	2017	10.1145/3147234.3148133
Doherty et al. 2021	Use Of Exposomic Methods Incorporating Sensors In Environmental Epidemiology	Current Environmental Health Reports	2021	10.1007/s40572-021-00306-8
Doherty et al. 2022	Chemical Exposures Assessed Via Silicone Wristbands And Endogenous Plasma Metabolomics During Pregnancy	Journal Of Exposure Science And Environmental Epidemiology	2022	10.1038/s41370-021-00394-6
Donaire-Gonzalez et al. 2019	Personal Assessment Of The External Exposome During Pregnancy And Childhood In Europe	Environmental Research	2019	10.1016/j.envres.2019.04.015
Dong et al. 2019	Human Indoor Exposome Of Chemicals In Dust And Risk Prioritization Using Epa's Toxcast Database	Environmental Science & Technology	2019	10.1021/acs.est.9b00280
Drago et al. 2020	Birth Cohorts In Highly Contaminated Sites: A Tool For Monitoring The Relationships Between Environmental Pollutants And Children's Health	Frontiers In Public Health	2020	10.3389/fpubh.2020.00125
Dreno et al. 2018	The Influence Of Exposome On Acne	Journal Of The European Academy Of Dermatology And Venereology	2018	10.1111/jdv.14820
Dreno et al. 2020	The Role Of Exposome In Acne: Results From An International Patient Survey	Journal Of The European Academy Of Dermatology And Venereology	2020	10.1111/jdv.16119
Duarte-Hospital et al. 2022	Mitochondrial Dysfunction As A Hallmark Of Environmental Injury	Cells	2022	10.3390/cells11010110
Dunn et al. 2019	Gene-By-Environment Interactions In Alzheimer's Disease And Parkinson's Disease	Neuroscience And Biobehavioral Reviews	2019	10.1016/j.neubiorev.2019.06.018
Dypas et al. 2023	Blood Mirna Levels Associated With Adhd Traits In Children Across Six European Birth Cohorts	Bmc Psychiatry	2023	10.1186/s12888-023-05199-5
Dzhambov et al. 2023	Protective Effect Of Restorative Possibilities On Cognitive Function And Mental Health In Children And Adolescents: A Scoping Review Including The Role Of Physical Activity	Environmental Research	2023	10.1016/j.envres.2023.116452
Eccles et al. 2023	A Geospatial Modeling Approach To Quantifying The Risk Of Exposure To Environmental Chemical Mixtures Via A Common Molecular Target	Science Of The Total Environment	2023	10.1016/j.scitotenv.2022.158905
Edlund et al. 2024	Chemical Exposomics In Biobanked Plasma Samples And Associations With Breast Cancer Risk Factors	Journal Of Exposure Science And Environmental Epidemiology	2024	10.1038/s41370-024-00736-0
Egeghy et al. 2016	Computational Exposure Science: An Emerging Discipline To Support 21st-Century Risk Assessment	Environmental Health Perspectives	2016	10.1289/ehp.1509748
Eguchi et al. 2024	Elucidation Of Endogenous And Exogenous Chemicals In Maternal Serum Using High-Resolution Mass Spectrometry	Ecotoxicology And Environmental Safety	2024	10.1016/j.ecoenv.2024.117256
Elapavalore et al. 2023	Adding Open Spectral Data To Massbank And Pubchem Using Open Source Tools To Support Non-Targeted Exposomics Of Mixtures	Environmental Science-Processes & Impacts	2023	10.1039/d3em00181d
Ellis et al. 2012	Metabolic Profiling Detects Early Effects Of Environmental And Lifestyle Exposure To Cadmium In A Human Population	Bmc Medicine	2012	10.1186/1741-7015-10-61
Emeny et al. 2021	Health Disparities: Intracellular Consequences Of Social Determinants Of Health	Toxicology And Applied Pharmacology	2021	10.1016/j.taap.2021.115444
Erasmus et al. 2019	Biotransformation Profiles From A Cohort Of Chronic Fatigue Women In Response To A Hepatic Detoxification Challenge	Plos One	2019	10.1371/journal.pone.0216298
Erzin and Guloksuz, 2021	The Exposome Paradigm To Understand The Environmental Origins Of Mental Disorders	Alpha Psychiatry	2021	10.5152/alphapsychiatry.2021.21307
Erzin et al. 2021	Association Between Exposome Score For Schizophrenia And Functioning In First-Episode Psychosis: Results From The Athens First-Episode Psychosis Research Study	Psychological Medicine	2021	10.1017/S0033291721004542
Erzin et al. 2021	Examining The Association Between Exposome Score For Schizophrenia And Functioning In Schizophrenia, Siblings, And Healthy Controls: Results From The Eugei Study	European Psychiatry	2021	10.1192/j.eurpsy.2021.19
Escher et al. 2017	From The Exposome To Mechanistic Understanding Of Chemical-Induced Adverse Effects	Environment International	2017	10.1016/j.envint.2016.11.029
Escriba-Montagut et al. 2022	Software Application Profile: Exposomeshiny-A Toolbox For Exposome Data Analysis	International Journal Of Epidemiology	2022	10.1093/ije/dyab220
Eskola et al. 2020	Towards A Dietary-Exposome Assessment Of Chemicals In Food: An Update On The Chronic Health Risks For The European Consumer	Critical Reviews In Food Science And Nutrition	2020	10.1080/10408398.2019.1612320
Etiemble and Cordier, 2022	Mixtures Of Chemical Pollutants And Neurodevelopment In Children	Environnement Risques & Sante	2022	10.1684/ers.2021.1619
Ewa and Danuta, 2017	Polycyclic Aromatic Hydrocarbons And Pah-Related Dna Adducts	Journal Of Applied Genetics	2017	10.1007/s13353-016-0380-3
Eyles et al. 2019	Occupied With Classification: Which Occupational Classification Scheme Better Predicts Health Outcomes?	Social Science & Medicine	2019	10.1016/j.socscimed.2018.09.020
Fabbri et al. 2023	Childhood Exposure To Non-Persistent Endocrine Disrupting Chemicals And Multi-Omic Profiles: A Panel Study	Environment International	2023	10.1016/j.envint.2023.107856
Fabbri et al. 2024	Childhood Exposure To Non-Persistent Endocrine Disruptors, Glucocorticosteroids, And Attentional Function: A Cross-Sectional Study Based On The Parametric G-Formula	Environmental Research	2024	10.1016/j.envres.2024.120413
Faisandier et al. 2011	Occupational Exposome: A Network-Based Approach For Characterizing Occupational Health Problems	Journal Of Biomedical Informatics	2011	10.1016/j.jbi.2011.02.010
Fajardo-Espinoza et al. 2024	Phase Angle As A Potential Tool To Evaluate Chronic Inflammatory Fl Ammatory State And Predict Quality Of Life Deterioration In Women With Breast Cancer And Obesity: A Narrative Review	Nutrition	2024	10.1016/j.nut.2024.112524
Falette et al. 2019	Cancers And Environmental Exposures: Between Uncertainties And Certainties	Bulletin Du Cancer	2019	10.1016/j.bulcan.2019.08.017
Fan et al. 2017	Semantic Modeling For Exposomics With Exploratory Evaluation In Clinical Context	Journal Of Healthcare Engineering	2017	10.1155/2017/3818302
Fang et al. 2021	Exposome In Human Health: Utopia Or Wonderland?	Innovation	2021	10.1016/j.xinn.2021.100172
Fang et al. 2024	Adverse Impact Of Phthalate And Polycyclic Aromatic Hydrocarbon Mixtures On Birth Outcomes: A Metabolome Exposome-Wide Association Study	Environmental Pollution	2024	10.1016/j.envpol.2024.124460
Farinella et al. 2024	The Genetic Variant <I>Slc2a1</I>-Rs1105297 Is Associated With The Differential Analgesic Response To A Glucose-Based Treatment In Newborns	Pain	2024	10.1097/j.pain.0000000000003051
Farinetti et al. 2024	The Exposome, Social Determinants, And Environmental Pollution: Comprehensive Cardiovascular Risk In Women	American Journal Of Lifestyle Medicine	2024	10.1177/15598276241313329
Farre et al. 2024	Decoding Depression By Exploring The Exposome-Genome Edge Amidst Covid-19 Lockdown	Scientific Reports	2024	10.1038/s41598-024-64200-7
Fayet et al. 2024	Putting The Exposome Into Practice: An Analysis Of The Promises, Methods And Outcomes Of The European Human Exposome Network	Social Science & Medicine	2024	10.1016/j.socscimed.2024.117056
Fedotova et al. 2021	Effect Of Diet As A Factor Of Exposome On Brain Function	Journal Of Evolutionary Biochemistry And Physiology	2021	10.1134/S0022093021030108
Feng et al. 2024	Nongenetic And Genetic Factors Associated With White Matter Brain Aging: Exposome-Wide And Genome-Wide Association Study	Genes	2024	10.3390/genes15101285
Fernandes et al. 2018	Selenium At The Redox Interface Of The Genome, Metabolome And Exposome	Free Radical Biology And Medicine	2018	10.1016/j.freeradbiomed.2018.06.002
Ferrante et al. 2022	Addressing Exposome: An Innovative Approach To Environmental Determinants In Pediatric Respiratory Health	Frontiers In Public Health	2022	10.3389/fpubh.2022.871140
Ferrari et al. 2022	Cardiovascular Prevention: Sometimes Dreams Can Come True	European Heart Journal Supplements	2022	10.1093/eurheartjsupp/suac057
Ferreira et al. 2022	Functional Consequences Of Lead And Mercury Exposomes In The Heart	Molecular Aspects Of Medicine	2022	10.1016/j.mam.2021.101048
Finch and Thorwald, 2024	Inhaled Pollutants Of The Gero-Exposome And Later-Life Health	Journals Of Gerontology Series A-Biological Sciences And Medical Sciences	2024	10.1093/gerona/glae107
Finch and Haghani, 2021	Gene-Environment Interactions And Stochastic Variations In The Gero-Exposome	Journals Of Gerontology Series A-Biological Sciences And Medical Sciences	2021	10.1093/gerona/glab045
Finch and Kulminski, 2019	The Alzheimer's Disease Exposome	Alzheimers & Dementia	2019	10.1016/j.jalz.2019.06.3914
Finn et al. 2017	The Value Of Traditional Ecological Knowledge For The Environmental Health Sciences And Biomedical Research	Environmental Health Perspectives	2017	10.1289/EHP858
Fishe et al. 2022	Environmental Effects On Acute Exacerbations Of Respiratory Diseases: A Real-World Big Data Study	Science Of The Total Environment	2022	10.1016/j.scitotenv.2021.150352
Flaherty et al. 2024	Perspectives On The Dementia Public Health Exposome	Public Health Nursing	2024	10.1111/phn.13450
Flasch et al. 2022	Integrated Exposomics/Metabolomics For Rapid Exposure And Effect Analyses	Jacs Au	2022	10.1021/jacsau.2c00433
Flasch et al. 2023	Comparing The Sensitivity Of A Low- And A High-Resolution Mass Spectrometry Approach For Xenobiotic Trace Analysis: An Exposome-Type Case Study	Analytica Chimica Acta	2023	10.1016/j.aca.2023.341740
Foreman et al. 2024	Adopting Mechanistic Molecular Biology Approaches In Exposome Research For Causal Understanding	Environmental Science & Technology	2024	10.1021/acs.est.3c07961
Frantz et al. 2022	Nrf2 In Dermo-Cosmetic: From Scientific Knowledge To Skin Care Products	Biofactors	2022	10.1002/biof.1907
Frenis et al. 2021	Redox Switches In Noise-Induced Cardiovascular And Neuronal Dysregulation	Frontiers In Molecular Biosciences	2021	10.3389/fmolb.2021.784910
Fuentes et al. 2022	Operationalizing The Exposome Using Passive Silicone Samplers	Current Pollution Reports	2022	10.1007/s40726-021-00211-6
Fuentes-Paez et al. 2022	Study Of The Combined Effect Of Maternal Tobacco Smoking And Polygenic Risk Scores On Birth Weight And Body Mass Index In Childhood	Frontiers In Genetics	2022	10.3389/fgene.2022.867611
Fusar-Poli et al. 2023	Examining The Association Between Exposome Score For Schizophrenia And Cognition In Schizophrenia, Siblings, And Healthy Controls: Results From The Eugei Study	Psychiatry Research	2023	10.1016/j.psychres.2023.115184
Gabbianelli et al. 2020	Nutri-Epigenetics And Gut Microbiota: How Birth Care, Bonding And Breastfeeding Can Influence And Be Influenced?	International Journal Of Molecular Sciences	2020	10.3390/ijms21145032
Gabriel et al. 2020	Assessment Of Indoor Air Conditions In Households Of Portuguese Families With Newborn Children. Implementation Of The Heals Iaq Checklist	Environmental Research	2020	10.1016/j.envres.2019.108966
Gacesa et al. 2022	Environmental Factors Shaping The Gut Microbiome In A Dutch Population	Nature	2022	10.1038/s41586-022-04567-7
Gangler et al. 2019	Exposure To Disinfection Byproducts And Risk Of Type 2 Diabetes: A Nested Case-Control Study In The Hunt And Lifelines Cohorts	Metabolomics	2019	10.1007/s11306-019-1519-0
Gangneux et al. 2019	A European Ecmm-Escmid Survey On Goals And Practices For Mycobiota Characterisation Using Next-Generation Sequencing	Mycoses	2019	10.1111/myc.12999
Gao et al. 2022	Precision Environmental Health Monitoring By Longitudinal Exposome And Multi-Omics Profiling	Genome Research	2022	10.1101/gr.276521.121
Gao et al. 2024	Co-Exposure To 55 Endocrine-Disrupting Chemicals Linking Diminished Sperm Quality: Mixture Effect, And The Role Of Seminal Plasma Docosapentaenoic Acid	Environment International	2024	10.1016/j.envint.2024.108571
Gao, 2021	The Exposome In The Era Of One Health	Environmental Science & Technology	2021	10.1021/acs.est.0c07033
Garcia et al. 2021	Prenatal And Childhood Exposure To Air Pollution And Traffic And The Risk Of Liver Injury In European Children	Environmental Epidemiology	2021	10.1097/EE9.0000000000000153
Garner et al. 2016	A Human Exposome Framework For Guiding Risk Management And Holistic Assessment Of Recycled Water Quality	Environmental Science-Water Research & Technology	2016	10.1039/c6ew00031b
Ge et al. 2018	Manganese In Blood Cells As An Exposure Biomarker In Manganese-Exposed Workers Healthy Cohort	Journal Of Trace Elements In Medicine And Biology	2018	10.1016/j.jtemb.2017.09.016
Geueke et al. 2024	Evidence For Widespread Human Exposure To Food Contact Chemicals	Journal Of Exposure Science And Environmental Epidemiology	2024	10.1038/s41370-024-00718-2
Ghantous et al. 2015	Characterising The Epigenome As A Key Component Of The Fetal Exposome In Evaluating In Utero Exposures And Childhood Cancer Risk	Mutagenesis	2015	10.1093/mutage/gev010
Ghezzi et al. 2018	Oxidative Stress And Inflammation Induced By Environmental And Psychological Stressors: A Biomarker Perspective	Antioxidants & Redox Signaling	2018	10.1089/ars.2017.7147
Ghosh et al. 2023	Data Management And Protection In Occupational And Environmental Exposome Research - A Case Study From The Eu-Funded Eximious Project	Environmental Research	2023	10.1016/j.envres.2023.116886
Giannoukos et al. 2018	Advances In Chemical Sensing Technologies For Vocs In Breath For Security/Threat Assessment, Illicit Drug Detection, And Human Trafficking Activity	Journal Of Breath Research	2018	10.1088/1752-7163/aa95dd
Gil et al. 2018	Assessing Exposome Effects On Pregnancy Through Urine Metabolomics Of A Portuguese (Estarreja) Cohort	Journal Of Proteome Research	2018	10.1021/acs.jproteome.7b00878
Gil-Solsona et al. 2021	The Potential Of Sewage Sludge To Predict And Evaluate The Human Chemical Exposome	Environmental Science & Technology Letters	2021	10.1021/acs.estlett.1c00848
Giroux et al. 2021	The Exposome: Tensions Between Holism And Reductionism	M S-Medecine Sciences	2021	10.1051/medsci/2021092
Gittner et al. 2017	A Multifactorial Obesity Model Developed From Nationwide Public Health Exposome Data And Modern Computational Analyses	Obesity Research & Clinical Practice	2017	10.1016/j.orcp.2017.05.001
Go and Jones, 2014	Redox Biology: Interface Of The Exposome With The Proteome, Epigenome And Genome	Redox Biology	2014	10.1016/j.redox.2013.12.032
Go and Jones, 2017	Redox Theory Of Aging: Implications For Health And Disease	Clinical Science	2017	10.1042/CS20160897
Go et al. 2015	Metabolome-Wide Association Study Of Phenylalanine In Plasma Of Common Marmosets	Amino Acids	2015	10.1007/s00726-014-1893-x
Go et al. 2015	The Cysteine Proteome	Free Radical Biology And Medicine	2015	10.1016/j.freeradbiomed.2015.03.022
Go et al. 2015	Reference Standardization For Mass Spectrometry And High-Resolution Metabolomics Applications To Exposome Research	Toxicological Sciences	2015	10.1093/toxsci/kfv198
Go et al. 2019	Metabolome-Wide Association Study Of Deployment To Balad, Iraq Or Bagram, Afghanistan	Journal Of Occupational And Environmental Medicine	2019	10.1097/JOM.0000000000001665
Go et al. 2023	Exposome Epidemiology For Suspect Environmental Chemical Exposures During Pregnancy Linked To Subsequent Breast Cancer Diagnosis	Environment International	2023	10.1016/j.envint.2023.108112
Godage and Gionfriddo, 2019	A Critical Outlook On Recent Developments And Applications Of Matrix Compatible Coatings For Solid Phase Microextraction	Trac-Trends In Analytical Chemistry	2019	10.1016/j.trac.2018.12.019
Godderis et al. 2023	Lessons Learned From The Covid-19 Pandemic-What Occupational Safety And Health Can Bring To Public Health	Journal Of Public Health Policy	2023	10.1057/s41271-023-00394-w
Goerdten et al. 2022	Reproducibility Of The Blood And Urine Exposome: A Systematic Literature Review And Meta-Analysis	Cancer Epidemiology Biomarkers & Prevention	2022	10.1158/1055-9965.EPI-22-0090
Goldfarb, 2016	The Exposome For Kidney Stones	Urolithiasis	2016	10.1007/s00240-015-0847-4
Golding et al. 2014	Parental, Prenatal, And Neonatal Associations With Ball Skills At Age 8 Using An Exposome Approach	Journal Of Child Neurology	2014	10.1177/0883073814530501
Golding et al. 2019	Investigating Possible Trans/Intergenerational Associations With Obesity In Young Adults Using An Exposome Approach	Frontiers In Genetics	2019	10.3389/fgene.2019.00314
Golding et al. 2020	Associations Between Paracetamol (Acetaminophen) Intake Between 18 And 32 Weeks Gestation And Neurocognitive Outcomes In The Child: A Longitudinal Cohort Study	Paediatric And Perinatal Epidemiology	2020	10.1111/ppe.12582
Golding et al. 2021	Maternal Prenatal Vitamin B12 Intake Is Associated With Speech Development And Mathematical Abilities In Childhood	Nutrition Research	2021	10.1016/j.nutres.2020.12.005
Gomaa, 2022	Social Epigenomics: Conceptualizations And Considerations For Oral Health	Journal Of Dental Research	2022	10.1177/00220345221110196
Gong et al. 2023	Building The Environmental Chemical-Protein Interaction Network (Ecpin): An Exposome-Wide Strategy For Bioactive Chemical Contaminant Identification	Environmental Science & Technology	2023	10.1021/acs.est.2c02751
Gonzalez-Covarrubias et al. 2022	The Potential Of Metabolomics In Biomedical Applications	Metabolites	2022	10.3390/metabo12020194
Gonzalez-Dominguez et al. 2020	Characterization Of The Human Exposome By A Comprehensive And Quantitative Large-Scale Multianalyte Metabolomics Platform	Analytical Chemistry	2020	10.1021/acs.analchem.0c02008
Gonzalez-Dominguez et al. 2024	Probing Erythrocytes As Sensitive And Reliable Sensors Of Metabolic Disturbances In The Crosstalk Between Childhood Obesity And Insulin Resistance: Findings From An Observational Study, In Vivo Challenge Tests, And Ex Vivo Incubation Assays	Cardiovascular Diabetology	2024	10.1186/s12933-024-02395-9
Goodrich et al. 2024	Integrating Multi-Omics With Environmental Data For Precision Health: A Novel Analytic Framework And Case Study On Prenatal Mercury Induced Childhood Fatty Liver Disease	Environment International	2024	10.1016/j.envint.2024.108930
Goossens et al. 2022	Exposome Mapping In Chronic Respiratory Diseases: The Added Value Of Digital Technology	Current Opinion In Allergy And Clinical Immunology	2022	10.1097/ACI.0000000000000801
Gordon-Lipkin et al. 2022	Comprehensive Profiling Of The Human Viral Exposome In Households Containing An At-Risk Child With Mitochondrial Disease During The 2020-2021 Covid-19 Pandemic	Clinical And Translational Medicine	2022	10.1002/ctm2.1100
Gorman et al. 2021	Exposomes And Metabolic Health Through A Physical Activity Lens: A Narrative Review	Journal Of Endocrinology	2021	10.1530/JOE-20-0487
Gouripeddi et al. 2019	An Architecture For Metadata-Driven Integration Of Heterogeneous Sensor And Health Data For Translational Exposomic Research	2019 Ieee Embs International Conference On Biomedical & Health Informatics (Bhi)	2019
Goutman et al. 2023	The Amyotrophic Lateral Sclerosis Exposome: Recent Advances And Future Directions	Nature Reviews Neurology	2023	10.1038/s41582-023-00867-2
Goutman et al. 2024	Avocational Exposure Associations With Als Risk, Survival, And Phenotype: A Michigan-Based Case-Control Study	Journal Of The Neurological Sciences	2024	10.1016/j.jns.2024.122899
Gracia-Cazana et al. 2020	Influence Of The Exposome On Skin Cancer	Actas Dermo-Sifiliograficas	2020	10.1016/j.ad.2020.04.008
Grady et al. 2023	Seminar: Scalable Preprocessing Tools For Exposomic Data Analysis	Environmental Health Perspectives	2023	10.1289/EHP12901
Grafanaki et al. 2023	The Imprint Of Exposome On The Development Of Atopic Dermatitis Across The Lifespan: A Narrative Review	Journal Of Clinical Medicine	2023	10.3390/jcm12062180
Grafanaki et al. 2023	Intrinsic Effects Of Exposome In Atopic Dermatitis: Genomics, Epigenomics And Regulatory Layers	Journal Of Clinical Medicine	2023	10.3390/jcm12124000
Granov et al. 2024	The Role Of The Neural Exposome As A Novel Strategy To Identify And Mitigate Health Inequities In Alzheimer's Disease And Related Dementias	Molecular Neurobiology	2024	10.1007/s12035-024-04339-6
Granum et al. 2020	Multiple Environmental Exposures In Early-Life And Allergy-Related Outcomes In Childhood	Environment International	2020	10.1016/j.envint.2020.106038
Griffin, 2020	Twenty Years Of Metabonomics: So What Has Metabonomics Done For Toxicology?	Xenobiotica	2020	10.1080/00498254.2019.1697015
Grondin et al. 2016	Advancing Exposure Science Through Chemical Data Curation And Integration In The Comparative Toxicogenomics Database	Environmental Health Perspectives	2016	10.1289/EHP174
Grondin et al. 2018	Accessing An Expanded Exposure Science Module At The Comparative Toxicogenomics Database	Environmental Health Perspectives	2018	10.1289/EHP2873
Grosdidier et al. 2014	Network Medicine Analysis Of Copd Multimorbidities	Respiratory Research	2014	10.1186/s12931-014-0111-4
Gu et al. 2023	Sample Preparation Strategies For Mass Spectrometry Analysis In Human Exposome Research: Current Status And Future Perspectives	Trac-Trends In Analytical Chemistry	2023	10.1016/j.trac.2023.117151
Gudi-Mindermann et al. 2023	Integrating The Social Environment With An Equity Perspective Into The Exposome Paradigm: A New Conceptual Framework Of The Social Exposome	Environmental Research	2023	10.1016/j.envres.2023.116485
Gueil-Oumrait et al. 2024	Prenatal Exposure To Chemical Mixtures And Metabolic Syndrome Risk In Children	Jama Network Open	2024	10.1001/jamanetworkopen.2024.12040
Gueniche et al. 2022	A Dermocosmetic Formulation Containing Vichy Volcanic Mineralizing Water, Vitreoscilla Filiformis Extract, Niacinamide, Hyaluronic Acid, And Vitamin E Regenerates And Repairs Acutely Stressed Skin	Journal Of The European Academy Of Dermatology And Venereology	2022	10.1111/jdv.17785
Guerrini et al. 2024	Early-Life Chemical Exposome: Comprehensive Strategies For Wide-Scope Screening Of Organic Compounds	Trac-Trends In Analytical Chemistry	2024	10.1016/j.trac.2024.117903
Guillien et al. 2021	Profile Of Exposures And Lung Function In Adults With Asthma: An Exposome Approach In The Egea Study	Environmental Research	2021	10.1016/j.envres.2020.110422
Guillien et al. 2021	The Exposome Approach To Decipher The Role Of Multiple Environmental And Lifestyle Determinants In Asthma	International Journal Of Environmental Research And Public Health	2021	10.3390/ijerph18031138
Guillien et al. 2022	Exposome Profiles And Asthma Among French Adults	American Journal Of Respiratory And Critical Care Medicine	2022	10.1164/rccm.202205-0865OC
Guillien et al. 2023	The Exposome Concept: How Has It Changed Our Understanding Of Environmental Causes Of Chronic Respiratory Diseases?	Breathe	2023	10.1183/20734735.0044-2023
Guillien et al. 2024	Associations Between Combined Urban And Lifestyle Factors And Respiratory Health In European Children	Environmental Research	2024	10.1016/j.envres.2023.117774
Guimbaud et al. 2024	Machine Learning-Based Health Environmental-Clinical Risk Scores In European Children	Communications Medicine	2024	10.1038/s43856-024-00513-y
Gulati and Brunner, 2018	Environmental Triggers In Systemic Lupus Erythematosus	Seminars In Arthritis And Rheumatism	2018	10.1016/j.semarthrit.2017.10.001
Guloksuz et al. 2018	The Complexities Of Evaluating The Exposome In Psychiatry: A Data-Driven Illustration Of Challenges And Some Propositions For Amendments	Schizophrenia Bulletin	2018	10.1093/schbul/sby118
Guo et al. 2021	Exploring Personal Chemical Exposures In China With Wearable Air Pollutant Monitors: A Repeated-Measure Study In Healthy Older Adults In Jinan, China	Environment International	2021	10.1016/j.envint.2021.106709
Guo et al. 2022	Jpa: Joint Metabolic Feature Extraction Increases The Depth Of Chemical Coverage For Lc-Ms-Based Metabolomics And Exposomics	Metabolites	2022	10.3390/metabo12030212
Guo et al. 2023	Long-Term Exposure To Ambient Pm2.5 And Its Constituents Is Associated With Mafld	Jhep Reports	2023	10.1016/j.jhepr.2023.100912
Guo et al. 2024	Environmental Toxicant Exposure And Depressive Symptoms	Jama Network Open	2024	10.1001/jamanetworkopen.2024.20259
Haddad et al. 2019	A Scoping Review On The Characteristics Of Human Exposome Studies	Current Pollution Reports	2019	10.1007/s40726-019-00130-7
Haddad et al. 2022	An Exposome-Wide Association Study On Body Mass Index In Adolescents Using The National Health And Nutrition Examination Survey (Nhanes) 2003-2004 And 2013-2014 Data	Scientific Reports	2022	10.1038/s41598-022-12459-z
Hahad et al. 2024	Supporting And Implementing The Beneficial Parts Of The Exposome: The Environment Can Be The Problem, But It Can Also Be The Solution	International Journal Of Hygiene And Environmental Health	2024	10.1016/j.ijheh.2023.114290
Haine, 2018	The Exposome: Making Chemical Exposures Relevant To Biology Instruction	American Biology Teacher	2018	10.1525/abt.2018.80.8.600
Handakas et al. 2023	The Exposome Approach To Study Children?S Health	Current Opinion In Environmental Science & Health	2023	10.1016/j.coesh.2023.100455
Harber and Leroy, 2017	Social Media Use For Occupational Lung Disease	Current Opinion In Allergy And Clinical Immunology	2017	10.1097/ACI.0000000000000345
Harville et al. 2022	The Public Health Exposome And Pregnancy-Related Mortality In The United States: A High-Dimensional Computational Analysis	Bmc Public Health	2022	10.1186/s12889-022-14397-x
Haug et al. 2018	In-Utero And Childhood Chemical Exposome In Six European Mother-Child Cohorts	Environment International	2018	10.1016/j.envint.2018.09.056
Hawthorne et al. 2020	Phexpo: A Package For Bidirectional Enrichment Analysis Of Phenotypes And Chemicals	Jamia Open	2020	10.1093/jamiaopen/ooaa023
He and Patel, 2022	Software Application Profile: Pxstools-An R Package Of Tools For Conducting Exposure-Wide Analysis And Deriving Polyexposure Risk Scores	International Journal Of Epidemiology	2022	10.1093/ije/dyac216
Healy et al. 2024	Longitudinal Associations Of An Exposome Score With Serum Metabolites From Childhood To Adolescence	Communications Biology	2024	10.1038/s42003-024-06146-0
Hedgespeth et al. 2019	Suspect Screening And Prioritization Of Chemicals Of Concern (Cocs) In A Forest-Water Reuse System Watershed	Science Of The Total Environment	2019	10.1016/j.scitotenv.2019.07.184
Helbig et al. 2021	Wearable Sensors For Human Environmental Exposure In Urban Settings	Current Pollution Reports	2021	10.1007/s40726-021-00186-4
Herceg et al. 2018	Roadmap For Investigating Epigenome Deregulation And Environmental Origins Of Cancer	International Journal Of Cancer	2018	10.1002/ijc.31014
Hernandes and Warth, 2024	Bridging Targeted (Zeno Mrm-Hr) And Untargeted (Swath) Lc-Hrms In A Single Run For Sensitive Exposomics	Analytical Chemistry	2024	10.1021/acs.analchem.4c01630
Hernandez-Ferrer et al. 2019	Comprehensive Study Of The Exposome And Omic Data Using Rexposome Bioconductor Packages	Bioinformatics	2019	10.1093/bioinformatics/btz526
Hernan-Godoy and Rouaux, 2024	From Environment To Gene Expression: Epigenetic Methylations And One-Carbon Metabolism In Amyotrophic Lateral Sclerosis	Cells	2024	10.3390/cells13110967
Hill, 2022	Impact Of The Exposome On The Development And Function Of Pancreatic ?-Cells	Molecular Aspects Of Medicine	2022	10.1016/j.mam.2021.100965
Ho et al. 2019	Challenges In Ibd Research: Environmental Triggers	Inflammatory Bowel Diseases	2019	10.1093/ibd/izz076
Hoeke et al. 2015	Monitoring Of Drug Intake During Pregnancy By Questionnaires And Lc-Ms/Ms Drug Urine Screening: Evaluation Of Both Monitoring Methods	Drug Testing And Analysis	2015	10.1002/dta.1767
Hoekstra et al. 2023	Predicting Self-Perceived General Health Status Using Machine Learning: An External Exposome Study	Bmc Public Health	2023	10.1186/s12889-023-15962-8
Holland, 2017	Future Of Environmental Research In The Age Of Epigenomics And Exposomics	Reviews On Environmental Health	2017	10.1515/reveh-2016-0032
Hong et al. 2023	Impact Of Exposomes On Ocular Surface Diseases	International Journal Of Molecular Sciences	2023	10.3390/ijms241411273
Hossain et al. 2024	Scaling Up A Targeted Exposome Lc-Ms/Ms Biomonitoring Method By Incorporating Veterinary Drugs And Pesticides	Analytical And Bioanalytical Chemistry	2024	10.1007/s00216-024-05374-x
Houle et al. 2023	Exploring The Internal Exposome Of Seminal Plasma With Semen Quality And Live Birth: A Pilot Study	Systems Biology In Reproductive Medicine	2023	10.1080/19396368.2023.2195964
Houweling et al. 2024	The Effect Of The Urban Exposome On Covid-19 Health Outcomes: A Systematic Review And Meta-Analysis	Environmental Research	2024	10.1016/j.envres.2023.117351
Hsiao et al. 2022	Development Of Lc-Hrms Untargeted Analysis Methods For Nasal Epithelial Lining Fluid Exposomics	Journal Of Exposure Science And Environmental Epidemiology	2022	10.1038/s41370-022-00448-3
Hsu et al. 2024	Hair Specimens In Exposome-Health Research: Opportunities, Challenges, And Applications	Trac-Trends In Analytical Chemistry	2024	10.1016/j.trac.2024.117825
Hu et al. 2020	An External Exposome-Wide Association Study Of Hypertensive Disorders Of Pregnancy	Environment International	2020	10.1016/j.envint.2020.105797
Hu et al. 2021	An External Exposome-Wide Association Study Of Covid-19 Mortality In The United States	Science Of The Total Environment	2021	10.1016/j.scitotenv.2020.144832
Hu et al. 2021	A Scalable Workflow To Characterize The Human Exposome	Nature Communications	2021	10.1038/s41467-021-25840-9
Hu et al. 2022	Methodological Challenges In Spatial And Contextual Exposome-Health Studies	Critical Reviews In Environmental Science And Technology	2022	10.1080/10643389.2022.2093595
Hu et al. 2024	Proteogenomic Insights Into Early-Onset Endometrioid Endometrial Carcinoma: Predictors For Fertility-Sparing Therapy Response	Nature Genetics	2024	10.1038/s41588-024-01703-z
Huang et al. 2021	Investigating Causal Relationships Between Exposome And Human Longevity: A Mendelian Randomization Analysis	Bmc Medicine	2021	10.1186/s12916-021-02030-4
Huang et al. 2024	Identifying Modifiable Factors And Their Joint Effect On Brain Health: An Exposome-Wide Association Study	Geroscience	2024	10.1007/s11357-024-01224-x
Huang et al. 2024	Longitudinal Mapping Of Personal Biotic And Abiotic Exposomes And Transcriptome In Underwater Confined Space Using Wearable Passive Samplers	Environmental Science & Technology	2024	10.1021/acs.est.3c09379
Huang et al. 2024	Identifying Modifiable Factors Associated With Neuroimaging Markers Of Brain Health	Cns Neuroscience & Therapeutics	2024	10.1111/cns.70057
Huhn et al. 2021	Unravelling The Chemical Exposome In Cohort Studies: Routes Explored And Steps To Become Comprehensive	Environmental Sciences Europe	2021	10.1186/s12302-020-00444-0
Hyotylainen, 2021	Analytical Challenges In Human Exposome Analysis With Focus On Environmental Analysis Combined With Metabolomics	Journal Of Separation Science	2021	10.1002/jssc.202001263
Iglesias-Gonzalez et al. 2022	Comprehensive Assessment Of Local Population Chemical Exposome By Combination Of Organic Pollutant- And Metal-Multi-Residue Analysis In Hair	Exposure And Health	2022	10.1007/s12403-021-00444-2
Iglesias-Gonzalez et al. 2022	Investigating Children's Chemical Exposome - Description And Possible Determinants Of Exposure In The Region Of Luxembourg Based On Hair Analysis	Environment International	2022	10.1016/j.envint.2022.107342
Inamura et al. 2022	Cancer As Microenvironmental, Systemic And Environmental Diseases: Opportunity For Transdisciplinary Microbiomics Science	Gut	2022	10.1136/gutjnl-2022-327209
Isola et al. 2024	The Use Of Artificial Intelligence To Analyze The Exposome In The Development Of Chronic Diseases: A Review Of The Current Literature	Informatics-Basel	2024	10.3390/informatics11040086
Ives et al. 2022	Linking Complex Disease And Exposure Data-Insights From An Environmental And Occupational Health Study	Journal Of Exposure Science And Environmental Epidemiology	2022	10.1038/s41370-022-00428-7
Ivey et al. 2021	The Structure Of Relationships Between The Human Exposome And Cardiometabolic Health: The Million Veteran Program	Nutrients	2021	10.3390/nu13041364
Jacquez et al. 2015	Genetic Giscience: Toward A Place-Based Synthesis Of The Genome, Exposome, And Behavome	Annals Of The Association Of American Geographers	2015	10.1080/00045608.2015.1018777
Jagani et al. 2022	Validated Single Urinary Assay Designed For Exposomic Multi-Class Biomarkers Of Common Environmental Exposures	Analytical And Bioanalytical Chemistry	2022	10.1007/s00216-022-04159-4
Jain et al. 2018	A Multivariate Approach To Investigate The Combined Biological Effects Of Multiple Exposures	Journal Of Epidemiology And Community Health	2018	10.1136/jech-2017-210061
Jaiswal et al. 2021	Skinbug: An Artificial Intelligence Approach To Predict Human Skin Microbiome-Mediated Metabolism Of Biotics And Xenobiotics	Iscience	2021	10.1016/j.isci.2020.101925
Jamnik et al. 2022	Next-Generation Biomonitoring Of The Early-Life Chemical Exposome In Neonatal And Infant Development	Nature Communications	2022	10.1038/s41467-022-30204-y
Janssen et al. 2015	Placental Mitochondrial Methylation And Exposure To Airborne Particulate Matter In The Early Life Environment: An Environage Birth Cohort Study	Epigenetics	2015	10.1080/15592294.2015.1048412
Jedynak et al. 2021	Prenatal Exposure To A Wide Range Of Environmental Chemicals And Child Behaviour Between 3 And 7 Years Of Age - An Exposome-Based Approach In 5 European Cohorts	Science Of The Total Environment	2021	10.1016/j.scitotenv.2020.144115
Ji et al. 2024	Insights Into The Chemical Exposome During Pregnancy: A Non-Targeted Analysis Of Preterm And Term Births	Environmental Science & Technology	2024	10.1021/acs.est.4c08534
Jia et al. 2019	Chemical Isotope Labeling Exposome (Cil-Exposome): One High-Throughput Platform For Human Urinary Global Exposome Characterization	Environmental Science & Technology	2019	10.1021/acs.est.9b00285
Jiang et al. 2018	Dynamic Human Environmental Exposome Revealed By Longitudinal Personal Monitoring	Cell	2018	10.1016/j.cell.2018.08.060
Jiang et al. 2021	Decoding Personal Biotic And Abiotic Airborne Exposome	Nature Protocols	2021	10.1038/s41596-020-00451-8
Jiang et al. 2024	Effect Of Environmental Exposome And Influenza Infection On Febrile Seizure In Children Over 22 Years: A Time Series Analysis	International Journal Of Biometeorology	2024	10.1007/s00484-024-02711-8
Jiang et al. 2024	Ozone Enhances The Inflammation Effects Of Pm<Sub>2.5</Sub> Components Based On An Exposomic Approach In A Panel Study	Environmental Science & Technology Letters	2024	10.1021/acs.estlett.4c00537
Jiao Zhaoyu et al. 2020	Research Progress On Environmental Health Based On Exposome-Wide Association Study	Environmental Chemistry	2020	10.7524/j.issn.0254-6108.2020122202
Johnson et al. 2021	A Two-Step Gas Chromatography-Tandem Mass Spectrometry Method For Measurement Of Multiple Environmental Pollutants In Human Plasma	Environmental Science And Pollution Research	2021	10.1007/s11356-020-10702-6
Jones and Cohn, 2020	A Vision For Exposome Epidemiology: The Pregnancy Exposome In Relation To Breast Cancer In The Child Health And Development Studies	Reproductive Toxicology	2020	10.1016/j.reprotox.2020.03.006
Jones et al. 2012	Nutritional Metabolomics: Progress In Addressing Complexity In Diet And Health	Annual Review Of Nutrition, Vol 32	2012	10.1146/annurev-nutr-072610-145159
Jones et al. 2016	Metabolic Pathways And Networks Associated With Tobacco Use In Military Personnel	Journal Of Occupational And Environmental Medicine	2016	10.1097/JOM.0000000000000763
Jones, 2015	Redox Theory Of Aging	Redox Biology	2015	10.1016/j.redox.2015.03.004
Jones, 2016	Sequencing The Exposome: A Call To Action	Toxicology Reports	2016	10.1016/j.toxrep.2015.11.009
Juarez and Matthews-Juarez, 2018	Applying An Exposome-Wide (Exwas) Approach To Cancer Research	Frontiers In Oncology	2018	10.3389/fonc.2018.00313
Juarez et al. 2014	The Public Health Exposome: A Population-Based, Exposure Science Approach To Health Disparities Research	International Journal Of Environmental Research And Public Health	2014	10.3390/ijerph111212866
Juarez et al. 2020	Use Of An Exposome Approach To Understand The Effects Of Exposures From The Natural, Built, And Social Environments On Cardio-Vascular Disease Onset, Progression, And Outcomes	Frontiers In Public Health	2020	10.3389/fpubh.2020.00379
Juarez, 2013	Sequencing The Public Health Genome	Journal Of Health Care For The Poor And Underserved	2013	10.1353/hpu.2013.0035
Jubber et al. 2023	Epidemiology Of Bladder Cancer In 2023: A Systematic Review Of Risk Factors	European Urology	2023	10.1016/j.eururo.2023.03.029
Juberg et al. 2017	Futuretox Iii: Bridges For Translation	Toxicological Sciences	2017	10.1093/toxsci/kfw194
Julvez et al. 2021	Early Life Multiple Exposures And Child Cognitive Function: A Multi-Centric Birth Cohort Study In Six European Countries	Environmental Pollution	2021	10.1016/j.envpol.2021.117404
Kachhadia et al. 2024	Development Of An Lc-Hrms Non-Targeted Method For Comprehensive Profiling Of The Exposome Of Nicotine And Tobacco Product Users - A Showcase For Cigarette Smokers	Journal Of Chromatography B-Analytical Technologies In The Biomedical And Life Sciences	2024	10.1016/j.jchromb.2024.124330
Karampinis et al. 2024	Plaque Psoriasis Exacerbation And Covid-19 Vaccination: Assessing The Characteristics Of The Flare And The Exposome Parameters	Vaccines	2024	10.3390/vaccines12020178
Karlsson et al. 2021	The Human Exposome And Health In The Anthropocene	International Journal Of Epidemiology	2021	10.1093/ije/dyaa231
Karthikeyan et al. 2021	Exhumid: A Curated Resource And Analysis Of Exposome Of Human Milk Across India	Chemosphere	2021	10.1016/j.chemosphere.2021.129583
Kearns et al. 2024	Association Of Exposure To Mixture Of Chemicals During Pregnancy With Cognitive Abilities And Fine Motor Function Of Children	Environment International	2024	10.1016/j.envint.2024.108490
Keller et al. 2024	A General Exposome Factor Explains Individual Differences In Functional Brain Network Topography And Cognition In Youth	Developmental Cognitive Neuroscience	2024	10.1016/j.dcn.2024.101370
Kershenbaum et al. 2014	Exploration Of Preterm Birth Rates Using The Public Health Exposome Database And Computational Analysis Methods	International Journal Of Environmental Research And Public Health	2014	10.3390/ijerph111212346
Khmaladze et al. 2020	The Skin Interactome: A Holistic ``Genome- Microbiome-Exposome'' Approach To Understand And Modulate Skin Health And Aging	Clinical Cosmetic And Investigational Dermatology	2020	10.2147/CCID.S239367
Khoo et al. 2024	Exploring Environmental Exposomes And The Gut-Brain Nexus: Unveiling The Impact Of Pesticide Exposure	Environmental Research	2024	10.1016/j.envres.2024.118441
Kiewiet et al. 2023	A Molecular Sensitization Map Of European Children Reveals Exposome- And Climate-Dependent Sensitization Profiles	Allergy	2023	10.1111/all.15689
Kikuchi and Yamada, 2021	The Exposome Paradigm To Predict Environmental Health In Terms Of Systemic Homeostasis And Resource Balance Based On Nmr Data Science	Rsc Advances	2021	10.1039/d1ra03008f
Kim et al. 2024	Changes In Gene Expression Related To Atopic Dermatitis In Mothers And Infants Following Voc Exposure	International Journal Of Molecular Sciences	2024	10.3390/ijms252312827
Kimura et al. 2019	The Dbp Exposome: Development Of A New Method To Simultaneously Quantify Priority Disinfection By-Products And Comprehensively Identify Unknowns	Water Research	2019	10.1016/j.watres.2018.10.057
Kincaid et al. 2023	Using <I>In Silico</I> Tools To Predict Flame Retardant Metabolites For More Informative Exposomics-Based Approaches	Frontiers In Toxicology	2023	10.3389/ftox.2023.1216802
Kiossoglou et al. 2017	Characterising The Scope Of Exposome Research: A Generalisable Approach	Medinfo 2017: Precision Healthcare Through Informatics	2017	10.3233/978-1-61499-830-3-457
Kircik et al. 2022	Scientific And Clinical Insights Into The Facial Application Of Mineralizing Volcanic Water	Journal Of Drugs In Dermatology	2022	10.36849/JDD.S2141
Kleovoulou et al. 2021	Stakeholders ` Perceptions Of Environmental And Public Health Risks Associated With Hydrocarbon Activities In And Around The Vasilikos Energy Center, Cyprus	International Journal Of Environmental Research And Public Health	2021	10.3390/ijerph182413133
Koelmel et al. 2021	Exploring The External Exposome Using Wearable Passive Samplers - The China Bape Study	Environmental Pollution	2021	10.1016/j.envpol.2020.116228
Koelmel et al. 2022	Assessing The External Exposome Using Wearable Passive Samplers And High-Resolution Mass Spectrometry Among South African Children Participating In The Vhembe Study	Environmental Science & Technology	2022	10.1021/acs.est.1c06481
Koh et al. 2021	Prenatal Exposure To Heavy Metals Affects Gestational Age By Altering Dna Methylation Patterns	Nanomaterials	2021	10.3390/nano11112871
Kolanthan et al. 2022	Clinical Evaluation Of Indian Sandalwood Oil And Its Protective Effect On The Skin Against The Detrimental Effect Of Exposome	Cosmetics	2022	10.3390/cosmetics9020035
Kong and Hernandez-Ferrer, 2020	Assessment Of Coverage For Endogenous Metabolites And Exogenous Chemical Compounds Using An Untargeted Metabolomics Platform	Pacific Symposium On Biocomputing 2020	2020
Konstantinou et al. 2021	Exposome Changes In Primary School Children Following The Wide Population Non-Pharmacological Interventions Implemented Due To Covid-19 In Cyprus: A National Survey	Eclinicalmedicine	2021	10.1016/j.eclinm.2021.100721
Kostka et al. 2024	Multi-Omics Approach In Gut And Environmental Microbiota Research Under The One Health Concept	Efsa Journal	2024	10.2903/j.efsa.2024.e221104
Kovanda et al. 2021	How To Design A National Genomic Project-A Systematic Review Of Active Projects	Human Genomics	2021	10.1186/s40246-021-00315-6
Krahl et al. 2019	Advances In Comprehensive Exposure Assessment Opportunities For The Us Military	Journal Of Occupational And Environmental Medicine	2019	10.1097/JOM.0000000000001677
Krausova et al. 2023	Understanding The Chemical Exposome During Fetal Development And Early Childhood: A Review	Annual Review Of Pharmacology And Toxicology	2023	10.1146/annurev-pharmtox-051922-113350
Krausova et al. 2024	Longitudinal Biomonitoring Of Mycotoxin Exposure During Pregnancy In The Yale Pregnancy Outcome Prediction Study	Environment International	2024	10.1016/j.envint.2024.109081
Krutmann et al. 2017	The Skin Aging Exposome	Journal Of Dermatological Science	2017	10.1016/j.jdermsci.2016.09.015
Krutmann et al. 2021	Daily Photoprotection To Prevent Photoaging	Photodermatology Photoimmunology & Photomedicine	2021	10.1111/phpp.12688
Krutmann et al. 2023	Skin Aging Exposome	Dermatologie	2023	10.1007/s00105-023-05210-w
Kuenzig and Benchimol, 2022	The Role Of The Urban Exposome In The Increasing Global Rates Of Pediatric Inflammatory Bowel Disease	Journal Of Pediatric Gastroenterology And Nutrition	2022	10.1097/MPG.0000000000003500
Kuijpers et al. 2021	A Scoping Review Of Technologies And Their Applicability For Exposome-Based Risk Assessment In The Oil And Gas Industry	Annals Of Work Exposures And Health	2021	10.1093/annweh/wxab039
Kumar et al. 2020	Environmental Endocrine-Disrupting Chemical Exposure: Role In Non-Communicable Diseases	Frontiers In Public Health	2020	10.3389/fpubh.2020.553850
Kupers et al. 2022	Maternal Dietary Glycemic Index And Glycemic Load In Pregnancy And Offspring Cord Blood Dna Methylation	Diabetes Care	2022	10.2337/dc21-2662
Kupper and Huppertz, 2022	The Endogenous Exposome Of The Pregnant Mother: Placental Extracellular Vesicles And Their Effect On The Maternal System	Molecular Aspects Of Medicine	2022	10.1016/j.mam.2021.100955
Lai et al. 2024	High-Resolution Mass Spectrometry For Human Exposomics: Expanding Chemical Space Coverage	Environmental Science & Technology	2024	10.1021/acs.est.4c01156
Lai et al. 2024	Seminar: Functional Exposomics And Mechanisms Of Toxicity-Insights - Insights From Model Systems And Nams	Environmental Health Perspectives	2024	10.1289/EHP13120
Laiho et al. 2022	Exposomic Determinants Of Immune-Mediated Diseases Special Focus On Type 1 Diabetes, Celiac Disease, Asthma, And Allergies: The Hedimed Project Approach	Environmental Epidemiology	2022	10.1097/EE9.0000000000000212
Lakerveld et al. 2020	Deep Phenotyping Meets Big Data: The Geoscience And Health Cohort Consortium (Gecco) Data To Enable Exposome Studies In The Netherlands	International Journal Of Health Geographics	2020	10.1186/s12942-020-00235-z
Lanata et al. 2024	Screening Of Environmental Chemicals To Characterize Exposures In Participants With Systemic Lupus Erythematosus	Arthritis & Rheumatology	2024	10.1002/art.42779
Land, 2020	Role Of Damage-Associated Molecular Patterns In Light Of Modern Environmental Research: A Tautological Approach	International Journal Of Environmental Research	2020	10.1007/s41742-020-00276-z
Langston et al. 2014	Scalable Combinatorial Tools For Health Disparities Research	International Journal Of Environmental Research And Public Health	2014	10.3390/ijerph111010419
Larroya et al. 2021	Towards Tailored Gut Microbiome-Based And Dietary Interventions For Promoting The Development And Maintenance Of A Healthy Brain	Frontiers In Pediatrics	2021	10.3389/fped.2021.705859
Lau et al. 2018	Determinants Of The Urinary And Serum Metabolome In Children From Six European Populations	Bmc Medicine	2018	10.1186/s12916-018-1190-8
Leblanc et al. 2019	A Dual Mixture Of Persistent Organic Pollutants Modifies Carbohydrate Metabolism In The Human Hepatic Cell Line Heparg	Environmental Research	2019	10.1016/j.envres.2019.108628
Lebow-Skelley et al. 2022	Defining The Exposome Using Popular Education And Concept Mapping With Communities In Atlanta, Georgia	Frontiers In Public Health	2022	10.3389/fpubh.2022.842539
Lee and Jacobs, 2019	Firm Human Evidence On Harms Of Endocrine-Disrupting Chemicals Was Unlikely To Be Obtainable For Methodological Reasons	Journal Of Clinical Epidemiology	2019	10.1016/j.jclinepi.2018.12.005
Lee et al. 2017	Identification Of Chemical Mixtures To Which Canadian Pregnant Women Are Exposed: The Mirec Study	Environment International	2017	10.1016/j.envint.2016.12.015
Lee et al. 2022	Questionnaire-Based Exposome-Wide Association Studies (Exwas) Reveal Expected And Novel Risk Factors Associated With Cardiovascular Outcomes In The Personalized Environment And Genes Study	Environmental Research	2022	10.1016/j.envres.2022.113463
Lee et al. 2023	3d Airway Epithelial-Fibroblast Biomimetic Microfluidic Platform To Unravel Engineered Nanoparticle-Induced Acute Stress Responses As Exposome Determinants	Environmental Science & Technology	2023	10.1021/acs.est.3c03678
Lee et al. 2023	How The Physical Inactivity Is Affected By Social-, Economic- And Physical-Environmental Factors: An Exploratory Study Using The Machine Learning Approach	International Journal Of Digital Earth	2023	10.1080/17538947.2023.2230944
Lee et al. 2024	Evaluating County-Level Lung Cancer Incidence From Environmental Radiation Exposure, Pm<Sub>2.5</Sub>, And Other Exposures With Regression And Machine Learning Models	Environmental Geochemistry And Health	2024	10.1007/s10653-023-01820-4
Lee et al. 2024	Insights From The Cocoa Birth Cohort: The Origins Of Childhood Allergic Diseases And Future Perspectives	Allergology International	2024	10.1016/j.alit.2023.09.005
Lefevre-Arbogast et al. 2022	Dietary Factors And Brain Health	Current Opinion In Lipidology	2022	10.1097/MOL.0000000000000803
Lefevre-Arbogast et al. 2024	Assessing The Contribution Of The Chemical Exposome To Neurodegenerative Disease	Nature Neuroscience	2024	10.1038/s41593-024-01627-1
Leffers et al. 2019	The Study Of Interactions Between Genome And Exposome In The Development Of Systemic Lupus Erythematosus	Autoimmunity Reviews	2019	10.1016/j.autrev.2018.11.005
Lester et al. 2024	Toward A More Holistic Approach To The Study Of Exposures And Child Outcomes	Epigenomics	2024	10.2217/epi-2023-0424
Lewis et al. 2013	The Placental Exposome: Placental Determinants Of Fetal Adiposity And Postnatal Body Composition	Annals Of Nutrition And Metabolism	2013	10.1159/000355222
Li et al. 2019	Lifelong Exposure To Multiple Stressors Through Different Environmental Pathways For European Populations	Environmental Research	2019	10.1016/j.envres.2019.108744
Li et al. 2020	Understanding Mixed Environmental Exposures Using Metabolomics Via A Hierarchical Community Network Model In A Cohort Of California Women In 1960'S	Reproductive Toxicology	2020	10.1016/j.reprotox.2019.06.013
Li et al. 2020	Influence Of Mental Stress And Environmental Toxins On Circadian Clocks: Implications For Redox Regulation Of The Heart And Cardioprotection	British Journal Of Pharmacology	2020	10.1111/bph.14949
Li et al. 2020	Air Pollution And Allergic Rhinitis: Role In Symptom Exacerbation And Strategies For Management	Journal Of Asthma And Allergy	2020	10.2147/JAA.S237758
Li et al. 2021	Targeting Microrna For Improved Skin Health	Health Science Reports	2021	10.1002/hsr2.374
Li et al. 2022	Exploring The Contribution Of (Poly)Phenols To The Dietary Exposome Using High Resolution Mass Spectrometry Untargeted Metabolomics	Molecular Nutrition & Food Research	2022	10.1002/mnfr.202100922
Li et al. 2022	Metabolomic And Exposomic Biomarkers Of Risk Of Future Neurodevelopmental Delay In Human Milk	Pediatric Research	2022	10.1038/s41390-022-02283-6
Li et al. 2022	Causal Relations Between Exposome And Stroke: A Mendelian Randomization Study	Journal Of Stroke	2022	10.5853/jos.2021.01340
Li et al. 2023	Outdoor Environmental Exposome And The Burden Of Tuberculosis: Findings From Nearly Two Million Adults In Northwestern China	Journal Of Hazardous Materials	2023	10.1016/j.jhazmat.2023.132222
Li et al. 2024	Associations Of Environmental Factors With Neurodegeneration: An Exposome-Wide Mendelian Randomization Investigation	Ageing Research Reviews	2024	10.1016/j.arr.2024.102254
Li et al. 2024	Identifying The Most Critical Behavioral Lifestyles Associated With Mafld: Evidence From The Nhanes 2017-2020	Frontiers In Endocrinology	2024	10.3389/fendo.2024.1375374
Li Y et al. 2024	The Iphylo Suite: An Interactive Platform For Building And Annotating Biological And Chemical Taxonomic Trees	Briefings In Bioinformatics	2024	10.1093/bib/bbae679
Liang et al. 2024	The General External Exposome And The Development Or Progression Of Chronic Kidney Disease: A Systematic Review And Meta-Analyses	Environmental Pollution	2024	10.1016/j.envpol.2024.124509
Lima et al. 2022	Pesticides And Their Impairing Effects On Epithelial Barrier Integrity, Dysbiosis, Disruption Of The Ahr Signaling Pathway And Development Of Immune-Mediated Inflammatory Diseases	International Journal Of Molecular Sciences	2022	10.3390/ijms232012402
Lin et al. 2022	Nongenetic Factors Associated With Psychotic Experiences Among Uk Biobank Participants Exposome-Wide Analysis And Mendelian Randomization Analysis	Jama Psychiatry	2022	10.1001/jamapsychiatry.20221655
Lin et al. 2022	Characterizing The External Exposome Using Passive Samplers-Comparative Assessment Of Chemical Exposures Using Different Wearable Form Factors	Journal Of Exposure Science And Environmental Epidemiology	2022	10.1038/s41370-022-00456-3
Lin et al. 2023	An External Exposome-Wide Association Study Of Opioid Use Disorder Diagnosed During Pregnancy In Florida	Science Of The Total Environment	2023	10.1016/j.scitotenv.2023.161842
Lin et al. 2024	Cord Blood Adductomics Reveals Oxidative Stress Exposure Pathways Of Bronchopulmonary Dysplasia	Antioxidants	2024	10.3390/antiox13040494
Linn and O'neal, 2018	Applying The Public Health Exposome Model To Improve Kidney Disease Outcomes For Patients And Populations	Nephrology Nursing Journal	2018
Lioy and Smith, 2013	A Discussion Of Exposure Science In The 21st Century: A Vision And A Strategy	Environmental Health Perspectives	2013	10.1289/ehp.1206170
Lioy, 2010	Exposure Science: A View Of The Past And Milestones For The Future	Environmental Health Perspectives	2010	10.1289/ehp.0901634
Lipenga et al. 2021	A Concise Review Towards Defining The Exposome Of Oesophageal Cancer In Sub-Saharan Africa	Environment International	2021	10.1016/j.envint.2021.106880
Li-Pock-Than and Snyder, 2013	Ipop Goes The World: Integrated Personalized Omics Profiling And The Road Toward Improved Health Care	Chemistry & Biology	2013	10.1016/j.chembiol.2013.05.001
Liu et al. 2022	Environmental Neuroscience Linking Exposome To Brain Structure And Function Underlying Cognition And Behavior	Molecular Psychiatry	2022	10.1038/s41380-022-01669-6
Liu et al. 2023	Associations Between Urban Exposome And Recurrence Risk Among Survivors Of Acute Myocardial Infarction In Beijing, China	Environmental Research	2023	10.1016/j.envres.2023.117267
Liu et al. 2023	Plastic Additive Components Of Pm<Sub>2.5</Sub> Increase Corrected Qt Interval: Screening For Exposure Markers Based On Airborne Exposome	Pnas Nexus	2023	10.1093/pnasnexus/pgad397
Liu et al. 2024	Hierarchically Porous Films For Ultrahigh-Throughput Characterization Of Chemical Exposome In Biological Fluids	Cell Reports Physical Science	2024	10.1016/j.xcrp.2024.102136
Ljoncheva et al. 2020	Cheminformatics In Ms-Based Environmental Exposomics: Current Achievements And Future Directions	Trends In Environmental Analytical Chemistry	2020	10.1016/j.teac.2020.e00099
Llopis et al. 2023	Sociodemographic, Lifestyle, And Environmental Determinants Of Vitamin D Levels In Pregnant Women In Spain	Environment International	2023	10.1016/j.envint.2023.108293
Lochhead et al. 2015	Etiologic Field Effect: Reappraisal Of The Field Effect Concept In Cancer Predisposition And Progression	Modern Pathology	2015	10.1038/modpathol.2014.81
Loef et al. 2022	Using Random Forest To Identify Longitudinal Predictors Of Health In A 30-Year Cohort Study	Scientific Reports	2022	10.1038/s41598-022-14632-w
Loef et al. 2023	Predictors Of Healthy Physiological Aging Across Generations In A 30-Year Population-Based Cohort Study: The Doetinchem Cohort Study	Bmc Geriatrics	2023	10.1186/s12877-023-03789-2
Logan et al. 2018	The Importance Of The Exposome And Allostatic Load In The Planetary Health Paradigm	Journal Of Physiological Anthropology	2018	10.1186/s40101-018-0176-8
Loh et al. 2017	How Sensors Might Help Define The External Exposome	International Journal Of Environmental Research And Public Health	2017	10.3390/ijerph14040434
Longo et al. 2022	A Novel Human Biomonitoring Study By Semiconductor Gas Sensors In Exposomics: Investigation Of Health Risk In Contaminated Sites	Environmental Pollution	2022	10.1016/j.envpol.2022.119119
Lopez De Maturana et al. 2016	Toward The Integration Of Omics Data In Epidemiological Studies: Still A ``Long And Winding Road''	Genetic Epidemiology	2016	10.1002/gepi.21992
Lopez-Campos et al. 2013	Indiv-3d. A New Model For Individual Data Integration And Visualisation Using Spatial Coordinates	Informatics, Management And Technology In Healthcare	2013	10.3233/978-1-61499-276-9-172
Lopez-Campos et al. 2017	Biomedical Informatics And The Digital Component Of The Exposome	Medinfo 2017: Precision Healthcare Through Informatics	2017	10.3233/978-1-61499-830-3-496
Lopez-Cervantes et al. 2021	The Exposome Approach In Allergies And Lung Diseases: Is It Time To Define A Preconception Exposome?	International Journal Of Environmental Research And Public Health	2021	10.3390/ijerph182312684
Lorigo and Cairrao, 2022	Fetoplacental Vasculature As A Model To Study Human Cardiovascular Endocrine Disruption	Molecular Aspects Of Medicine	2022	10.1016/j.mam.2021.101054
Losol et al. 2023	Epithelial Barrier Theory: The Role Of Exposome, Microbiome, And Barrier Function In Allergic Diseases	Allergy Asthma & Immunology Research	2023	10.4168/aair.2023.15.6.705
Louis et al. 2011	Designing Prospective Cohort Studies For Assessing Reproductive And Developmental Toxicity During Sensitive Windows Of Human Reproduction And Development - The Life Study	Paediatric And Perinatal Epidemiology	2011	10.1111/j.1365-3016.2011.01205.x
Louis et al. 2013	The Exposome - Exciting Opportunities For Discoveries In Reproductive And Perinatal Epidemiology	Paediatric And Perinatal Epidemiology	2013	10.1111/ppe.12040
Louis et al. 2019	Patterns And Variability Of Endocrine-Disrupting Chemicals During Pregnancy Implications For Understanding The Exposome Of Normal Pregnancy	Epidemiology	2019	10.1097/EDE.0000000000001082
Lunjani et al. 2024	Rural And Urban Exposures Shape Early Life Immune Development In South African Children With Atopic Dermatitis And Nonallergic Children	Allergy	2024	10.1111/all.15832
Lyon-Caen et al. 2019	Deciphering The Impact Of Early-Life Exposures To Highly Variable Environmental Factors On Foetal And Child Health: Design Of Sepages Couple-Child Cohort	International Journal Of Environmental Research And Public Health	2019	10.3390/ijerph16203888
Mahajan et al. 2024	Idsl.goa: Gene Ontology Analysis For Interpreting Metabolomic Datasets	Scientific Reports	2024	10.1038/s41598-024-51992-x
Maitre et al. 2018	Urine Metabolic Signatures Of Multiple Environmental Pollutants In Pregnant Women: An Exposome Approach	Environmental Science & Technology	2018	10.1021/acs.est.8b02215
Maitre et al. 2018	Human Early Life Exposome (Helix) Study: A European Population-Based Exposome Cohort	Bmj Open	2018	10.1136/bmjopen-2017-021311
Maitre et al. 2021	Early-Life Environmental Exposure Determinants Of Child Behavior In Europe: A Longitudinal, Population-Based Study	Environment International	2021	10.1016/j.envint.2021.106523
Maitre et al. 2022	State-Of-The-Art Methods For Exposure-Health Studies: Results From The Exposome Data Challenge Event	Environment International	2022	10.1016/j.envint.2022.107422
Maitre et al. 2022	Multi-Omics Signatures Of The Human Early Life Exposome	Nature Communications	2022	10.1038/s41467-022-34422-2
Maldonado et al. 2023	Exposomic Signatures Of Tinnitus And/Or Hearing Loss	Military Medicine	2023	10.1093/milmed/usad046
Maldonado et al. 2023	Exposomic Signatures Of Cervical Pain	Military Medicine	2023	10.1093/milmed/usad054
Maldonado et al. 2024	Exposome Signatures Of Gastrointestinal Disorders Among Active Duty Service Members	Military Medicine	2024	10.1093/milmed/usae036
Malecki et al. 2022	Integrating Environment And Aging Research: Opportunities For Synergy And Acceleration	Frontiers In Aging Neuroscience	2022	10.3389/fnagi.2022.824921
Maloney and Lahiri, 2016	Epigenetics Of Dementia: Understanding The Disease As A Transformation Rather Than A State	Lancet Neurology	2016	10.1016/S1474-4422(16)00065-X
Mancini et al. 2020	Microrna Expression Profiles And Personal Monitoring Of Exposure To Particulate Matter	Environmental Pollution	2020	10.1016/j.envpol.2020.114392
Manrai et al. 2017	Informatics And Data Analytics To Support Exposome-Based Discovery For Public Health	Annual Review Of Public Health, Vol 38	2017	10.1146/annurev-publhealth-082516-012737
Manz et al. 2022	Targeted And Nontargeted Detection And Characterisation Of Trace Organic Chemicals In Human Serum And Plasma Using Quechers Extraction	Toxicological Sciences	2022	10.1093/toxsci/kfab121
Mapesa et al. 2016	An Exposome Perspective On Environmental Enteric Dysfunction	Environmental Health Perspectives	2016	10.1289/ehp.1510459
Marchal et al. 2024	Challenges For The Human Immune System After Leaving Earth	Npj Microgravity	2024	10.1038/s41526-024-00446-9
Marchiandi et al. 2024	Characterization Of Chemical Exposome In A Paired Human Preconception Pilot Study	Environmental Science & Technology	2024	10.1021/acs.est.4c04356
Marin et al. 2018	The Role Of Mycotoxins In The Human Exposome: Application Of Mycotoxin Biomarkers In Exposome-Health Studies	Food And Chemical Toxicology	2018	10.1016/j.fct.2018.09.039
Marin et al. 2021	An Overview Of Mycotoxin Biomarker Application In Exposome-Health Studies	Current Opinion In Food Science	2021	10.1016/j.cofs.2020.12.011
Marin et al. 2023	Characterization Of The External Exposome And Its Contribution To The Clinical Respiratory And Early Biological Effects In Children: The Promesa Cohort Study Protocol	Plos One	2023	10.1371/journal.pone.0278836
Marin et al. 2024	Dna Damage And Its Association With Early-Life Exposome: Gene-Environment Analysis In Colombian Children Under Five Years Old	Environment International	2024	10.1016/j.envint.2024.108907
Marin et al. 2024	Early-Life External Exposome In Children 2-5 Years Old In Colombia	Environmental Research	2024	10.1016/j.envres.2024.118913
Marin-Saez et al. 2024	Analytical Challenges And Opportunities In The Study Of Endocrine Disrupting Chemicals Within An Exposomics Framework	Talanta	2024	10.1016/j.talanta.2024.126616
Martin-Cruz and Palomares, 2024	Allergen-Specific Immunotherapy And Trained Immunity	Allergy	2024	10.1111/all.16423
Martinez et al. 2021	Human Exposome Assessment Platform	Environmental Epidemiology	2021	10.1097/EE9.0000000000000182
Martins et al. 2019	Exposure Assessment Of Portuguese Population To Multiple Mycotoxins: The Human Biomonitoring Approach	International Journal Of Hygiene And Environmental Health	2019	10.1016/j.ijheh.2019.06.010
Martins et al. 2022	Earlymyco: A Pilot Mother-Child Cohort Study To Assess Early-Life Exposure To Mycotoxins-Challenges And Lessons Learned	International Journal Of Environmental Research And Public Health	2022	10.3390/ijerph19137716
Mas et al. 2020	Examining Gene-Environment Interactions Using Aggregate Scores In A First-Episode Psychosis Cohort	Schizophrenia Bulletin	2020	10.1093/schbul/sbaa012
Matus et al. 2024	Integrating The Exposome And One Health Approach To National Health Surveillance: An Opportunity For Latin American Countries In Health Preventive Management	Frontiers In Public Health	2024	10.3389/fpubh.2024.1376609
Matus et al. 2024	The Chilean Exposome-Based System For Ecosystems (Chiess): A Framework For National Data Integration And Analytics Platform	Frontiers In Public Health	2024	10.3389/fpubh.2024.1407514
Mauri et al. 2024	Early-Onset Cancers: Biological Bases And Clinical Implications	Cell Reports Medicine	2024	10.1016/j.xcrm.2024.101737
Mazur et al. 2021	Gc-Hrms With Complementary Ionization Techniques For Target And Non-Target Screening For Chemical Exposure: Expanding The Insights Of The Air Pollution Markers In Moscow Snow	Science Of The Total Environment	2021	10.1016/j.scitotenv.2020.144506
Mchale et al. 2018	Assessing Health Risks From Multiple Environmental Stressors: Moving From G X E To I X E	Mutation Research-Reviews In Mutation Research	2018	10.1016/j.mrrev.2017.11.003
Mckeon et al. 2021	Environmental Exposomics And Lung Cancer Risk Assessment In The Philadelphia Metropolitan Area Using Zip Code-Level Hazard Indices	Environmental Science And Pollution Research	2021	10.1007/s11356-021-12884-z
Meijer et al. 2021	An Annotation Database For Chemicals Of Emerging Concern In Exposome Research	Environment International	2021	10.1016/j.envint.2021.106511
Melcher et al. 2024	Deriving Life-Course Residential Histories In Brain Bank Cohorts: A Feasibility Study	Alzheimers & Dementia	2024	10.1002/alz.13773
Merlin and Giroux, 2024	Narratives In Exposomics: A Reversed Heuristic Determinism?	History And Philosophy Of The Life Sciences	2024	10.1007/s40656-024-00620-y
Merra et al. 2024	The Relationship Between Exposome And Microbiome	Microorganisms	2024	10.3390/microorganisms12071386
Messerlian et al. 2017	`Omics' And Endocrine-Disrupting Chemicals - New Paths Forward	Nature Reviews Endocrinology	2017	10.1038/nrendo.2017.81
Metz et al. 2017	Integrating Ion Mobility Spectrometry Into Mass Spectrometry-Based Exposome Measurements: What Can It Add And How Far Can It Go?	Bioanalysis	2017	10.4155/bio-2016-0244
Midya et al. 2022	Association Of Prenatal Exposure To Endocrine-Disrupting Chemicals With Liver Injury In Children	Jama Network Open	2022	10.1001/jamanetworkopen.2022.20176
Mielke et al. 2017	Spatiotemporal Exposome Dynamics Of Soil Lead And Children's Blood Lead Pre-And Ten Years Post-Hurricane Katrina: Lead And Other Metals On Public And Private Properties In The City Of New Orleans, Louisiana, Usa	Environmental Research	2017	10.1016/j.envres.2017.01.036
Miller and O'callaghan, 2015	Biomarkers Of Parkinson's Disease: Present And Future	Metabolism-Clinical And Experimental	2015	10.1016/j.metabol.2014.10.030
Milman and Zhurkovich, 2023	Domain Delineation Of An Emerging Field Of Interdisciplinary Research Using Scientometric Methods: Case Study Of Exposomics	Automatic Documentation And Mathematical Linguistics	2023	10.3103/S0005105523020024
Miranda et al. 2023	Integration Of Proteomic And Metabolomic Analyses: New Insights For Mapping Informal Workers Exposed To Potentially Toxic Elements	Frontiers In Public Health	2023	10.3389/fpubh.2022.899638
Misra and Misra, 2020	The Chemical Exposome Of Type 2 Diabetes Mellitus: Opportunities And Challenges In The Omics Era	Diabetes & Metabolic Syndrome-Clinical Research & Reviews	2020	10.1016/j.dsx.2019.12.001
Misra, 2020	The Chemical Exposome Of Human Aging	Frontiers In Genetics	2020	10.3389/fgene.2020.574936
Moccia et al. 2023	Modelling Socioeconomic Position As A Driver Of The Exposome In The First 18 Months Of Life Of The Ninfea Birth Cohort Children	Environment International	2023	10.1016/j.envint.2023.107864
Molina-Garcia et al. 2022	Exposome And Skin. Part 2. The Influential Role Of The Exposome, Beyond Uvr, In Actinic Keratosis, Bowen's Disease And Squamous Cell Carcinoma: A Proposal	Dermatology And Therapy	2022	10.1007/s13555-021-00644-3
Molina-Garcia et al. 2022	Exposome And Skin: Part 1. Bibliometric Analysis And Review Of The Impact Of Exposome Approaches On Dermatology	Dermatology And Therapy	2022	10.1007/s13555-021-00680-z
Monroy-Iglesias et al. 2021	Pancreatic Cancer Exposome Profile To Aid Early Detection And Inform Prevention Strategies	Journal Of Clinical Medicine	2021	10.3390/jcm10081665
Monti et al. 2021	Extracellular Vesicles: Footprints Of Environmental Exposures In The Aging Process?	Current Environmental Health Reports	2021	10.1007/s40572-021-00327-3
Montone et al. 2024	Exposome In Ischaemic Heart Disease: Beyond Traditional Risk Factors	European Heart Journal	2024	10.1093/eurheartj/ehae001
Moon, 2016	Microbiome-Linked Crosstalk In The Gastrointestinal Exposome Towards Host Health And Disease	Pediatric Gastroenterology Hepatology & Nutrition	2016	10.5223/pghn.2016.19.4.221
Morales et al. 2022	The Exposome And Immune Health In Times Of The Covid-19 Pandemic	Nutrients	2022	10.3390/nu14010024
Moran, 2020	The External Exposome And Food Allergy	Current Allergy And Asthma Reports	2020	10.1007/s11882-020-00936-2
Morawska et al. 2022	How To Build Urbanome, The Genome Of The City?	Science Of The Total Environment	2022	10.1016/j.scitotenv.2021.152310
Morgado-Carrasco et al. 2021	Impact Of Ultraviolet Radiation And Exposome On Rosacea: Key Role Of Photoprotection In Optimizing Treatment	Journal Of Cosmetic Dermatology	2021	10.1111/jocd.14020
Motairek et al. 2023	The Exposome And Cardiovascular Health	Canadian Journal Of Cardiology	2023	10.1016/j.cjca.2023.05.020
Moutraji and Taylor, 2023	Skin Aging Exposome In Skin Of Color Populations: Review Of The Literature	Dermatologic Surgery	2023	10.1097/DSS.0000000000003704
Mueller et al. 2020	Urban Greenspace And The Indoor Environment: Pathways To Health Via Indoor Particulate Matter, Noise, And Road Noise Annoyance	Environmental Research	2020	10.1016/j.envres.2019.108850
Muenzel et al. 2021	Heart Healthy Cities - Genes Load The Gun, The Environment Pulls The Trigger	Aktuelle Kardiologie	2021	10.1055/a-1546-7383
Muenzel et al. 2021	Heart Healthy Cities: Genetics Loads The Gun But The Environment Pulls The Trigger	European Heart Journal	2021	10.1093/eurheartj/ehab235
Muenzel et al. 2023	The Contribution Of The Exposome To The Burden Of Cardiovascular Disease	Nature Reviews Cardiology	2023	10.1038/s41569-023-00873-3
Mulisa et al. 2024	Multiple Mycotoxin Exposure Assessment Through Human Biomonitoring In An Esophageal Cancer Case-Control Study In The Arsi-Bale Districts Of Oromia Region Of Ethiopia	International Journal Of Hygiene And Environmental Health	2024	10.1016/j.ijheh.2024.114466
Nacher et al. 2024	Contrasted Life Trajectories: Reconstituting The Main Population Exposomes In French Guiana	Frontiers In Public Health	2024	10.3389/fpubh.2023.1247310
Nakamura et al. 2014	The Endogenous Exposome	Dna Repair	2014	10.1016/j.dnarep.2014.03.031
Navarro-Bielsa et al. 2023	The Influence Of The Exposome In The Cutaneous Squamous Cell Carcinoma, A Multicenter Case-Control Study	Cancers	2023	10.3390/cancers15225376
Navarro-Bielsa et al. 2024	Exposome And Basal Cell Carcinoma: A Multicenter Case-Control Study	International Journal Of Dermatology	2024	10.1111/ijd.17026
Nayak et al. 2023	Human Sperm Proteome Reveals The Effect Of Environmental Borne Seminal Polyaromatic Hydrocarbons Exposome In Etiology Of Idiopathic Male Factor Infertility	Frontiers In Cell And Developmental Biology	2023	10.3389/fcell.2023.1117155
Nayeri et al. 2018	Components Of The Antepartum, Intrapartum, And Postpartum Exposome Impact On Distinct Short-Term Adverse Neonatal Outcomes Of Premature Infants: A Prospective Cohort Study	Plos One	2018	10.1371/journal.pone.0207298
Neagu et al. 2024	Biological Basis Of Breast Cancer-Related Disparities In Precision Oncology Era	International Journal Of Molecular Sciences	2024	10.3390/ijms25074113
Neagu et al. 2024	Breast Cancer Exposomics	Life-Basel	2024	10.3390/life14030402
Negrei et al. 2023	Exposome Research: Definition, Scope And The Need For Multidisciplinary Research	Farmacia	2023	10.31925/farmacia.2023.4.1
Nemkov et al. 2021	Blood Donor Exposome And Impact Of Common Drugs On Red Blood Cell Metabolism	Jci Insight	2021	10.1172/jci.insight.146175
Neufcourt et al. 2022	Assessing How Social Exposures Are Integrated In Exposome Research: A Scoping Review	Environmental Health Perspectives	2022	10.1289/EHP11015
Neveu et al. 2017	Exposome-Explorer: A Manually-Curated Database On Biomarkers Of Exposure To Dietary And Environmental Factors	Nucleic Acids Research	2017	10.1093/nar/gkw980
Neveu et al. 2020	Exposome-Explorer 2.0: An Update Incorporating Candidate Dietary Biomarkers And Dietary Associations With Cancer Risk	Nucleic Acids Research	2020	10.1093/nar/gkz1009
Neveu et al. 2023	The Human Microbial Exposome: Expanding The Exposome-Explorer Database With Gut Microbial Metabolites	Scientific Reports	2023	10.1038/s41598-022-26366-w
Newton et al. 2018	Suspect Screening And Non-Targeted Analysis Of Drinking Water Using Point-Of-Use Filters	Environmental Pollution	2018	10.1016/j.envpol.2017.11.033
Niedzwiecki et al. 2019	The Exposome: Molecules To Populations	Annual Review Of Pharmacology And Toxicology, Vol 59	2019	10.1146/annurev-pharmtox-010818-021315
Nielsen et al. 2019	Geographic Information Assessment Of Maternal Ambient Health Hazards And Adverse Birth Outcomes In Canada	Science Of The Total Environment	2019	10.1016/j.scitotenv.2019.134091
Nielsen et al. 2024	New Directions In Geroscience: Integrating Social And Behavioral Drivers Of Biological Aging	Psychosomatic Medicine	2024	10.1097/PSY.0000000000001320
Niess et al. 2018	The Role Of The Exposome In The Emergence Of Chronic Inflammatory Bowel Diseases	Therapeutische Umschau	2018	10.1024/0040-5930/a000998
Nieuwenhuijsen et al. 2014	Using Personal Sensors To Assess The Exposome And Acute Health Effects	International Journal Of Environmental Research And Public Health	2014	10.3390/ijerph110807805
Nieuwenhuijsen et al. 2019	Influence Of The Urban Exposome On Birth Weight	Environmental Health Perspectives	2019	10.1289/EHP3971
Nikolich-Zugich, 2018	The Twilight Of Immunity: Emerging Concepts In Aging Of The Immune System	Nature Immunology	2018	10.1038/s41590-017-0006-x
Nomasa et al. 2021	Development Of A Strategic Approach For Comprehensive Detection Of Organophosphate Pesticide Metabolites In Urine: Extrapolation Of Cadusafos And Prothiofos Metabolomics Data Of Mice To Humans	Journal Of Occupational Health	2021	10.1002/1348-9585.12218
North et al. 2017	The Kingston Allergy Birth Cohort Exploring Parentally Reported Respiratory Outcomes Through The Lens Of The Exposome	Annals Of Allergy Asthma & Immunology	2017	10.1016/j.anai.2017.01.002
Nowicki et al. 2018	Early Home-Life Antecedents Of Children's Locus Of Control	Frontiers In Psychology	2018	10.3389/fpsyg.2018.02032
Nunez et al. 2021	Seasonal Changes Dominate Long-Term Variability Of The Urban Air Microbiome Across Space And Time	Environment International	2021	10.1016/j.envint.2021.106423
Nwanaji-Enwerem et al. 2021	Adopting A ``Compound'' Exposome Approach In Environmental Aging Biomarker Research: A Call To Action For Advancing Racial Health Equity	Environmental Health Perspectives	2021	10.1289/EHP8392
Oesterle et al. 2021	Polyphenol Exposure, Metabolism, And Analysis: A Global Exposomics Perspective	Annual Review Of Food Science And Technology, Vol 12, 2021	2021	10.1146/annurev-food-062220-090807
Oesterle et al. 2023	Exposomic Biomonitoring Of Polyphenols By Non-Targeted Analysis And Suspect Screening	Analytical Chemistry	2023	10.1021/acs.analchem.3c01393
Ogletree et al. 2023	The Relationship Between Greenspace Exposure And Telomere Length In The National Health And Nutrition Examination Survey	Science Of The Total Environment	2023	10.1016/j.scitotenv.2023.167452
Ohanyan et al. 2022	Machine Learning Approaches To Characterize The Obesogenic Urban Exposome	Environment International	2022	10.1016/j.envint.2021.107015
Ohanyan et al. 2022	Associations Between The Urban Exposome And Type 2 Diabetes: Results From Penalised Regression By Least Absolute Shrinkage And Selection Operator And Random Forest Models	Environment International	2022	10.1016/j.envint.2022.107592
Ohanyan et al. 2024	Exposome-Wide Association Study Of Body Mass Index Using A Novel Meta-Analytical Approach For Random Forest Models	Environmental Health Perspectives	2024	10.1289/EHP13393
O'lenick et al. 2019	Detection And Analysis Of Endogenous Polar Volatile Organic Compounds (Pvocs) In Urine For Human Exposome Research	Biomarkers	2019	10.1080/1354750X.2018.1548031
Olmedo-Suarez et al. 2022	Epigenetic Regulation In Exposome-Induced Tumorigenesis: Emerging Roles Of Ncrnas	Biomolecules	2022	10.3390/biom12040513
Oosterwegel et al. 2023	Variability Of The Human Serum Metabolome Over 3 Months In The Exposomics Personal Exposure Monitoring Study	Environmental Science & Technology	2023	10.1021/acs.est.3c03233
Oresic et al. 2020	Metabolic Signatures Of The Exposome-Quantifying The Impact Of Exposure To Environmental Chemicals On Human Health	Metabolites	2020	10.3390/metabo10110454
Osorio-Yanez et al. 2020	Early Life Tobacco Exposure And Children's Telomere Length: The Helix Project	Science Of The Total Environment	2020	10.1016/j.scitotenv.2019.135028
Owolabi et al. 2024	Applications Of Mycotoxin Biomarkers In Human Biomonitoring For Exposome-Health Studies: Past, Present, And Future	Exposure And Health	2024	10.1007/s12403-023-00595-4
Oyana et al. 2016	Using An External Exposome Framework To Examine Pregnancy-Related Morbidities And Mortalities: Implications For Health Disparities Research	International Journal Of Environmental Research And Public Health	2016	10.3390/ijerph13010013
Paganelli et al. 2017	Exposome: From An Intuition To A Mandatory Research Field In Occupational And Enviromental Medicine	Giornale Italiano Di Medicina Del Lavoro Ed Ergonomia	2017
Pagliaccio et al. 2024	Probing the digital exposome: associations of social media use patterns with youth mental health	NPP-Digital Psychiatry and Neuroscience	2024	10.1038/s44277-024-00006-9
Pan et al. 2024	Applications Of Mixture Methods In Epidemiological Studies Investigating The Health Impact Of Persistent Organic Pollutants Exposures: A Scoping Review	Journal Of Exposure Science And Environmental Epidemiology	2024	10.1038/s41370-024-00717-3
Pandics et al. 2023	Exposome And Unhealthy Aging: Environmental Drivers From Air Pollution To Occupational Exposures	Geroscience	2023	10.1007/s11357-023-00913-3
Pang et al. 2024	Comprehensive Blood Metabolome And Exposome Analysis, Annotation, And Interpretation In E-Waste Workers	Metabolites	2024	10.3390/metabo14120671
Paoloni-Giacobino, 2011	Post Genomic Decade - The Epigenome And Exposome Challenges	Swiss Medical Weekly	2011	10.4414/smw.2011.13321
Papadopoulou et al. 2021	Prenatal And Postnatal Exposure To Pfas And Cardiometabolic Factors And Inflammation Status In Children From Six European Cohorts	Environment International	2021	10.1016/j.envint.2021.106853
Papaioannou et al. 2021	Multi-Omics Analysis Reveals That Co-Exposure To Phthalates And Metals Disturbs Urea Cycle And Choline Metabolism	Environmental Research	2021	10.1016/j.envres.2020.110041
Papazian et al. 2022	Silicone Foam For Passive Sampling And Nontarget Analysis Of Air	Environmental Science & Technology Letters	2022	10.1021/acs.estlett.2c00489
Paquin et al. 2022	Age- And Sex-Specific Associations Between Risk Scores For Schizophrenia And Self-Reported Health In The General Population	Social Psychiatry And Psychiatric Epidemiology	2022	10.1007/s00127-022-02346-3
Park et al. 2020	Methylation Quantitative Trait Loci Analysis In Korean Exposome Study	Molecular & Cellular Toxicology	2020	10.1007/s13273-019-00068-3
Park et al. 2021	Prenatal Lead Exposure And Cord Blood Dna Methylation In The Korean Exposome Study	Environmental Research	2021	10.1016/j.envres.2021.110767
Passeron et al. 2020	Clinical And Biological Impact Of The Exposome On The Skin	Journal Of The European Academy Of Dermatology And Venereology	2020	10.1111/jdv.16614
Passeron et al. 2021	Adult Skin Acute Stress Responses To Short-Term Environmental And Internal Aggression From Exposome Factors	Journal Of The European Academy Of Dermatology And Venereology	2021	10.1111/jdv.17432
Pat et al. 2022	Effect Of Altered Human Exposome On The Skin And Mucosal Epithelial Barrier Integrity	Tissue Barriers	2022	10.1080/21688370.2022.2133877
Patel and Ioannidis J, 2014	Placing Epidemiological Results In The Context Of Multiplicity And Typical Correlations Of Exposures	Journal Of Epidemiology And Community Health	2014	10.1136/jech-2014-204195
Patel and Manrai, 2015	Development Of Exposome Correlation Globes To Map Out Environment-Wide Associations	Pacific Symposium On Biocomputing 2015 (Psb)	2015
Pearson et al. 2020	Implementation Of A Community Grant Program To Address Community-Driven Environmental Health Concerns	Local Environment	2020	10.1080/13549839.2020.1843419
Pearson et al. 2022	Associations Between Neighborhood Built, Social, Or Toxicant Conditions And Child Externalizing Behaviors In The Detroit Metro Area: A Cross-Sectional Study Of The Neighborhood `Exposome'	Bmc Public Health	2022	10.1186/s12889-022-13442-z
Peduzzi et al. 2024	Analysis Of Exposome And Genetic Variability Suggests Stress As A Major Contributor For Development Of Pancreatic Ductal Adenocarcinoma	Digestive And Liver Disease	2024	10.1016/j.dld.2023.10.015
Pendergrass et al. 2015	Phenome-Wide Association Studies: Embracing Complexity For Discovery	Human Heredity	2015	10.1159/000381851
Percoco et al. 2021	Impact Of Cigarette Smoke On Physical-Chemical And Molecular Proprieties Of Human Skin In An Ex Vivo Model	Experimental Dermatology	2021	10.1111/exd.14192
Pereira et al. 2020	Home-Based Outsourced Informal Work By Children And Adolescents Impacts Sleep And Leisure-A Preliminary Study	Environmental Science And Pollution Research	2020	10.1007/s11356-020-09551-0
Perez-Castro et al. 2024	Influence Of Perinatal And Childhood Exposure To Tobacco And Mercury In Children's Gut Microbiota	Frontiers In Microbiology	2024	10.3389/fmicb.2023.1258988
Pero-Gascon et al. 2022	Flexigut: Rationale For Exposomics Associations With Chronic Low-Grade Gut Inflammation	Environment International	2022	10.1016/j.envint.2021.106906
Peters et al. 2012	Understanding The Link Between Environmental Exposures And Health: Does The Exposome Promise Too Much?	Journal Of Epidemiology And Community Health	2012	10.1136/jech-2011-200643
Peters et al. 2024	Narrative Review Of Occupational Exposures And Noncommunicable Diseases	Annals Of Work Exposures And Health	2024	10.1093/annweh/wxae045
Petit, 2022	Toxicological And Exposure Database Inventory: A Review	International Journal Of Hygiene And Environmental Health	2022	10.1016/j.ijheh.2022.114055
Petit et al. 2024	Farming Activity And Risk Of Treated Thyroid Disorders: Insights From The TRACTOR Project, A Nationwide Cohort Study	Environmental Research	2024	10.1016/j.envres.2024.118458
Petit et al. 2024	Farming Activities And Risk Of Inflammatory Bowel Disease: A French Nationwide Population-Based Cohort Study	Journal Of Crohns & Colitis	2024	10.1093/ecco-jcc/jjae050
Petit et al. 2024	Investigating Parkinson's Disease Risk Across Farming Activities Using Data Mining And Large-Scale Administrative Health Data	npj Parkinsons Disease	2024	10.1038/s41531-024-00864-2
Petit et al. 2024	Leveraging Administrative Health Databases To Address Health Challenges In Farming Populations: Scoping Review And Bibliometric Analysis (1975-2024)	JMIR Public Health And Surveillance	2024	10.2196/62939
Petrick et al. 2020	Minimally Invasive Biospecimen Collection For Exposome Research In Children's Health	Current Environmental Health Reports	2020	10.1007/s40572-020-00277-2
Petrick et al. 2020	Metabolomics And Adductomics Of Newborn Bloodspots To Retrospectively Assess The Early-Life Exposome	Current Opinion In Pediatrics	2020	10.1097/MOP.0000000000000875
Pineda et al. 2024	Socio-Demographic Inequalities Influence Differences In The Chemical Exposome Among Swedish Adolescents	Environment International	2024	10.1016/j.envint.2024.108618
Pino et al. 2017	Human Biomonitoring Data Analysis For Metals In An Italian Adolescents Cohort: An Exposome Approach	Environmental Research	2017	10.1016/j.envres.2017.08.012
Piquero-Casals et al. 2021	The Role Of Photoprotection In Optimizing The Treatment Of Atopic Dermatitis	Dermatology And Therapy	2021	10.1007/s13555-021-00495-y
Pison et al. 2023	Systems Prediction Of Chronic Lung Allograft Dysfunction: Results And Perspectives From The Cohort Of Lung Transplantation And Systems Prediction Of Chronic Lung Allograft Dysfunction Cohorts	Frontiers In Medicine	2023	10.3389/fmed.2023.1126697
Pitalua Rodriguez et al. 2019	Automated Hot-Spot Identification For Spatial Investigation Of Disease Indicators	2019 Ieee Fifth International Conference On Big Data Computing Service And Applications (Ieee Bigdataservice 2019)	2019	10.1109/BigDataService.2019.00009
Pizzi et al. 2024	Socioeconomic Position During Pregnancy And Pre-School Exposome In Children From Eight European Birth Cohort Studies	Social Science & Medicine	2024	10.1016/j.socscimed.2024.117275
Pleil and Stiegel, 2013	Evolution Of Environmental Exposure Science: Using Breath-Borne Biomarkers For ``Discovery'' Of The Human Exposome	Analytical Chemistry	2013	10.1021/ac402306f
Pleil et al. 2011	Observing The Human Exposome As Reflected In Breath Biomarkers: Heat Map Data Interpretation For Environmental And Intelligence Research	Journal Of Breath Research	2011	10.1088/1752-7155/5/3/037104
Pleil et al. 2011	Breath Biomarkers In Environmental Health Science: Exploring Patterns In The Human Exposome	Journal Of Breath Research	2011	10.1088/1752-7155/5/4/046005
Pleil et al. 2014	Extending Breath Analysis To The Cellular Level: Current Thoughts On The Human Microbiome And The Expression Of Organic Compounds In The Human Exposome	Journal Of Breath Research	2014	10.1088/1752-7155/8/2/029001
Pleil et al. 2018	Human Biomarker Interpretation: The Importance Of Intra-Class Correlation Coefficients (Icc) And Their Calculations Based On Mixed Models, Anova, And Variance Estimates	Journal Of Toxicology And Environmental Health-Part B-Critical Reviews	2018	10.1080/10937404.2018.1490128
Pleil, 2012	Categorizing Biomarkers Of The Human Exposome And Developing Metrics For Assessing Environmental Sustainability	Journal Of Toxicology And Environmental Health-Part B-Critical Reviews	2012	10.1080/10937404.2012.672148
Pourchet et al. 2021	Non-Targeted Screening Methodology To Characterise Human Internal Chemical Exposure: Application To Halogenated Compounds In Human Milk	Talanta	2021	10.1016/j.talanta.2020.121979
Poveda et al. 2022	Exposome-Wide Ranking Of Modifiable Risk Factors For Cardiometabolic Disease Traits	Scientific Reports	2022	10.1038/s41598-022-08050-1
Prabhakaran et al. 2024	Health Effects Of Selected Environmental Exposomes Across The Life Course In Indian Populations Using Longitudinal Cohort Studies: Geohealth Heals Study Protocol	Bmj Open	2024	10.1136/bmjopen-2024-087445
Preindl et al. 2019	A Generic Liquid Chromatography-Tandem Mass Spectrometry Exposome Method For The Determination Of Xenoestrogens In Biological Matrices	Analytical Chemistry	2019	10.1021/acs.analchem.9b02446
Prescott and Logan, 2017	Each Meal Matters In The Exposome: Biological And Community Considerations In Fast-Food-Socioeconomic Associations	Economics & Human Biology	2017	10.1016/j.ehb.2017.09.004
Price et al. 2021	Open, High-Resolution Ei Plus Spectral Library Of Anthropogenic Compounds	Frontiers In Public Health	2021	10.3389/fpubh.2021.622558
Price et al. 2022	Merging The Exposome Into An Integrated Framework For ``Omics'' Sciences	Iscience	2022	10.1016/j.isci.2022.103976
Pries et al. 2019	Estimating Exposome Score For Schizophrenia Using Predictive Modeling Approach In Two Independent Samples: The Results From The Eugei Study	Schizophrenia Bulletin	2019	10.1093/schbul/sbz054
Pries et al. 2020	Association Of Recent Stressful Life Events With Mental And Physical Health In The Context Of Genomic And Exposomic Liability For Schizophrenia	Jama Psychiatry	2020	10.1001/jamapsychiatry.2020.2304
Pries et al. 2020	Examining The Independent And Joint Effects Of Genomic And Exposomic Liabilities For Schizophrenia Across The Psychosis Spectrum	Epidemiology And Psychiatric Sciences	2020	10.1017/S2045796020000943
Pries et al. 2021	Predictive Performance Of Exposome Score For Schizophrenia In The General Population	Schizophrenia Bulletin	2021	10.1093/schbul/sbaa170
Pries et al. 2021	Estimating Aggregate Environmental Risk Score In Psychiatry: The Exposome Score For Schizophrenia	Frontiers In Psychiatry	2021	10.3389/fpsyt.2021.671334
Prieto-Botella et al. 2022	Validation Of A Parent-Reported Physical Activity Questionnaire By Accelerometry In European Children Aged From 6 To 12 Years Old	International Journal Of Environmental Research And Public Health	2022	10.3390/ijerph19159178
Prins et al. 2022	The Influence Of The Dietary Exposome On Oxidative Stress In Pregnancy Complications	Molecular Aspects Of Medicine	2022	10.1016/j.mam.2022.101098
Prior et al. 2019	Biosocial Health Geography: New `Exposomic' Geographies Of Health And Place	Progress In Human Geography	2019	10.1177/0309132518772644
Pristner and Warth, 2020	Drug-Exposome Interactions: The Next Frontier In Precision Medicine	Trends In Pharmacological Sciences	2020	10.1016/j.tips.2020.09.012
Pronk et al. 2022	Applying The Exposome Concept To Working Life Health The Eu Ephor Project	Environmental Epidemiology	2022	10.1097/EE9.0000000000000185
Proper et al. 2021	Achieving Precision Medicine In Allergic Disease: Progress And Challenges	Frontiers In Immunology	2021	10.3389/fimmu.2021.720746
Prudkin et al. 2024	Exposome Impact On Nail Health	Skin Appendage Disorders	2024	10.1159/000536573
Purcaro et al. 2024	Exposome On Skeletal Muscle System: A Mini-Review	European Journal Of Applied Physiology	2024	10.1007/s00421-024-05515-1
Putignani and Dallapiccola, 2016	Foodomics As Part Of The Host-Microbiota-Exposome Interplay	Journal Of Proteomics	2016	10.1016/j.jprot.2016.04.033
Quantin et al. 2022	Dermatokinetics: Advances And Experimental Models, Focus On Skin Metabolism	Current Drug Metabolism	2022	10.2174/1389200223666220517114004
Rager et al. 2020	Review Of The Environmental Prenatal Exposome And Its Relationship To Maternal And Fetal Health	Reproductive Toxicology	2020	10.1016/j.reprotox.2020.02.004
Rajagopalan et al. 2024	The Urban Environment And Cardiometabolic Health	Circulation	2024	10.1161/CIRCULATIONAHA.123.067461
Rannaud-Bartaire, 2022	Endocrine Disruptors And Environmental Origins Of Diseases: Integrating Data For A New Model Of Environmental Health Patient Support	Recherche En Soins Infirmiers	2022	10.3917/rsi.149.0007
Rappaport et al. 2012	Adductomics: Characterizing Exposures To Reactive Electrophiles	Toxicology Letters	2012	10.1016/j.toxlet.2011.04.002
Rappaport et al. 2014	The Blood Exposome And Its Role In Discovering Causes Of Disease	Environmental Health Perspectives	2014	10.1289/ehp.1308015
Rappaport, 2011	Implications Of The Exposome For Exposure Science	Journal Of Exposure Science And Environmental Epidemiology	2011	10.1038/jes.2010.50
Rappaport, 2012	Discovering Environmental Causes Of Disease	Journal Of Epidemiology And Community Health	2012	10.1136/jech-2011-200726
Rappaport, 2012	Biomarkers Intersect With The Exposome	Biomarkers	2012	10.3109/1354750X.2012.691553
Rappaport, 2016	Genetic Factors Are Not The Major Causes Of Chronic Diseases	Plos One	2016	10.1371/journal.pone.0154387
Rappaport, 2018	Redefining Environmental Exposure For Disease Etiology	Npj Systems Biology And Applications	2018	10.1038/s41540-018-0065-0
Ravichandran et al. 2021	Neurotoxkb 1.0: Compilation, Curation And Exploration Of A Knowledgebase Of Environmental Neurotoxicants Specific To Mammals	Chemosphere	2021	10.1016/j.chemosphere.2021.130387
Ravichandran et al. 2021	Network Biology Approach To Human Tissue-Specific Chemical Exposome	Journal Of Steroid Biochemistry And Molecular Biology	2021	10.1016/j.jsbmb.2021.105998
Rechtman et al. 2024	The World Trade Center Exposome And Health Effects In 9/11 Rescue And Recovery Workers	Communications Medicine	2024	10.1038/s43856-024-00683-9
Rejek and Misiak, 2024	Modelling The Effects Of The Exposome Score Within The Extended Psychosis Phenotype	Journal Of Psychiatric Research	2024	10.1016/j.jpsychires.2023.11.022
Rejek and Misiak, 2024	The Associations Of Exposome Score With Various Domains Of Psychopathology: A Network Analysis In A Non-Clinical Sample	Brain Sciences	2024	10.3390/brainsci14030242
Renz et al. 2017	An Exposome Perspective: Early-Life Events And Immune Development In A Changing World	Journal Of Allergy And Clinical Immunology	2017	10.1016/j.jaci.2017.05.015
Rietjens et al. 2022	The Role Of Endogenous Versus Exogenous Sources In The Exposome Of Putative Genotoxins And Consequences For Risk Assessment	Archives Of Toxicology	2022	10.1007/s00204-022-03242-0
Robinson et al. 2015	The Pregnancy Exposome: Multiple Environmental Exposures In The Inma-Sabadell Birth Cohort	Environmental Science & Technology	2015	10.1021/acs.est.5b01782
Robinson et al. 2018	The Urban Exposome During Pregnancy And Its Socioeconomic Determinants	Environmental Health Perspectives	2018	10.1289/EHP2862
Robinson et al. 2023	Associations Of Four Biological Age Markers With Child Development: A Multi-Omic Analysis In The European Helix Cohort	Elife	2023	10.7554/eLife.85104
Rocabois et al. 2024	Chemical Exposome And Children Health: Identification Of Dose-Response Relationships From Meta-Analyses And Epidemiological Studies	Environmental Research	2024	10.1016/j.envres.2024.119811
Rogler and Vavricka, 2015	Exposome In Ibd: Recent Insights In Environmental Factors That Influence The Onset And Course Of Ibd	Inflammatory Bowel Diseases	2015	10.1097/MIB.0000000000000229
Romano et al. 2022	Inter-Method Reliability Of Silicone Exposome Wristbands And Urinary Biomarker Assays In A Pregnancy Cohort	Environmental Research	2022	10.1016/j.envres.2022.113981
Romera-Vilchez et al. 2022	Impact Of Exposome Factors On Epidermal Barrier Function In Patients With Obstructive Sleep Apnea Syndrome	International Journal Of Environmental Research And Public Health	2022	10.3390/ijerph19020659
Ronkainen et al. 2022	Longitools: Dynamic Longitudinal Exposome Trajectories In Cardiovascular And Metabolic Noncommunicable Diseases	Environmental Epidemiology	2022	10.1097/EE9.0000000000000184
Ronsmans et al. 2022	The Eximious Project-Mapping Exposure-Induced Immune Effects: Connecting The Exposome And The Immunome	Environmental Epidemiology	2022	10.1097/EE9.0000000000000193
Roquelaure et al. 2022	Occupational Exposome: An Organisational Model	M S-Medecine Sciences	2022	10.1051/medsci/2022022
Rotem et al. 2024	Medication Use And Risk Of Amyotrophic Lateral Sclerosis: Using Machine Learning For An Exposome-Wide Screen Of A Large Clinical Database	Amyotrophic Lateral Sclerosis And Frontotemporal Degeneration	2024	10.1080/21678421.2024.2320878
Rudge et al. 2023	Consequences Of The Exposome To Gestational Diabetes Mellitus	Biochimica Et Biophysica Acta-General Subjects	2023	10.1016/j.bbagen.2022.130282
Ruiz-Arenas et al. 2022	Identification Of Autosomal Cis Expression Quantitative Trait Methylation (Cis Eqtms) In Children's Blood	Elife	2022	10.7554/eLife.65310
Ruiz-Castell et al. 2023	Characterizing The Adult Exposome In Men And Women From The General Population: Results From The Ehes-Lux Study	Environment International	2023	10.1016/j.envint.2023.107780
Sabbioni et al. 2020	Is It Realistic To Propose Determination Of A Lifetime Internal Exposome?	Chemical Research In Toxicology	2020	10.1021/acs.chemrestox.0c00092
Saberi Hosnijeh et al. 2021	Association Between Anthropometry And Lifestyle Factors And Risk Of B-Cell Lymphoma: An Exposome-Wide Analysis	International Journal Of Cancer	2021	10.1002/ijc.33369
Sada et al. 2017	A Preliminary Investigation With Twitter To Augment Cvd Exposome Research	Bdcat'17: Proceedings Of The Fourth Ieee/Acm International Conference On Big Data Computing, Applications And Technologies	2017	10.1145/3148055.3148074
Safarlou et al. 2024	Nature-Versus-Nurture Considered Harmful: Actionability As An Alternative Tool For Understanding The Exposome From An Ethical Perspective	Bioethics	2024	10.1111/bioe.13276
Sahoo et al. 2024	Leveraging Integrative Toxicogenomic Approach Towards Development Of Stressor-Centric Adverse Outcome Pathway Networks For Plastic Additives	Archives Of Toxicology	2024	10.1007/s00204-024-03825-z
Sahoo et al. 2024	An Integrative Data-Centric Approach To Derivation And Characterization Of An Adverse Outcome Pathway Network For Cadmium-Induced Toxicity	Science Of The Total Environment	2024	10.1016/j.scitotenv.2024.170968
Sakowski et al. 2024	Role Of The Exposome In Neurodegenerative Disease: Recent Insights And Future Directions	Annals Of Neurology	2024	10.1002/ana.26897
Salsberg et al. 2019	A Review Of Protection Against Exposome Factors Impacting Facial Skin Barrier Function With 89\% Mineralizing Thermal Water	Journal Of Cosmetic Dermatology	2019	10.1111/jocd.12927
Samanipour et al. 2024	Exploring The Chemical Space Of The Exposome: How Far Have We Gone?	Jacs Au	2024	10.1021/jacsau.4c00220
Samieri et al. 2022	Personalized Nutrition For Dementia Prevention	Alzheimers & Dementia	2022	10.1002/alz.12486
Samon et al. 2022	Silicone Wristbands As Personal Passive Sampling Devices: Current Knowledge, Recommendations For Use, And Future Directions	Environment International	2022	10.1016/j.envint.2022.107339
Sanchez et al. 2014	Exposome Informatics: Considerations For The Design Of Future Biomedical Research Information Systems	Journal Of The American Medical Informatics Association	2014	10.1136/amiajnl-2013-001772
Santos et al. 2020	Applying The Exposome Concept In Birth Cohort Research: A Review Of Statistical Approaches	European Journal Of Epidemiology	2020	10.1007/s10654-020-00625-4
Sarigiannis and Karakitsios, 2018	Addressing Complexity Of Health Impact Assessment In Industrially Contaminated Sites Via The Exposome Paradigm	Epidemiologia & Prevenzione	2018	10.19191/EP18.5-6.S1.P037.086
Sarigiannis and Salifoglou, 2016	Research Directives Toward Deciphering Adverse Outcome Pathways Induced By Environmental Metallotoxins Dimosthenis A Sarigiannis And Athanasios Salifoglou	Current Opinion In Chemical Engineering	2016	10.1016/j.coche.2016.09.010
Sarigiannis et al. 2020	Development Of A Generic Lifelong Physiologically Based Biokinetic Model For Exposome Studies	Environmental Research	2020	10.1016/j.envres.2020.109307
Sarigiannis et al. 2021	Neurodevelopmental Exposome: The Effect Of In Utero Co-Exposure To Heavy Metals And Phthalates On Child Neurodevelopment	Environmental Research	2021	10.1016/j.envres.2021.110949
Sarigiannis, 2017	Assessing The Impact Of Hazardous Waste On Children's Health: The Exposome Paradigm	Environmental Research	2017	10.1016/j.envres.2017.06.031
Sarrouilhe et al. 2021	Is The Exposome Involved In Brain Disorders Through The Serotoninergic System?	Biomedicines	2021	10.3390/biomedicines9101351
Sata et al. 2020	Gene-Environment Interactions To Detect Adverse Health Effects On The Next Generation	Health Impacts Of Developmental Exposure To Environmental Chemicals	2020	10.1007/978-981-15-0520-1\_19
Saucy et al. 2023	Effect Of Residential Relocation On Environmental Exposures In European Cohorts: An Exposome-Wide Approach	Environment International	2023	10.1016/j.envint.2023.107849
Saucy et al. 2024	Socioeconomic Inequalities In The External Exposome In European Cohorts: The Expanse Project	Environmental Science & Technology	2024	10.1021/acs.est.4c01509
Savoure et al. 2023	The Exposome In Respiratory Diseases: Multiple Preventable Risk Factors From Early Life To Adulthood	Breathe	2023	10.1183/20734735.0034-2023
Sbihi et al. 2019	Thinking Bigger: How Early-Life Environmental Exposures Shape The Gut Microbiome And Influence The Development Of Asthma And Allergic Disease	Allergy	2019	10.1111/all.13812
Schachterle et al. 2024	Exploring The Residential Exposome: Determination Of Hazardous Flame Retardants In Air Filter Dust From Hvac Systems	Environmental Research	2024	10.1016/j.envres.2024.118223
Schaeffer and Piel, 2023	The Exposome In The Context Of Preventive Measures For Alzheimer's And Parkinson's Diseases	Nervenarzt	2023	10.1007/s00115-023-01538-9
Scheepers and Cocker, 2019	Human Biomonitoring With Or Without Limits? Progress In The Analysis Of Biomarkers Of Xenobiotics And Some Opportunities For Improved Interpretation	Trac-Trends In Analytical Chemistry	2019	10.1016/j.trac.2019.02.001
Schillemans et al. 2024	Per- And Polyfluoroalkyl Substances And Cardiometabolic Diseases: A Review	Basic & Clinical Pharmacology & Toxicology	2024	10.1111/bcpt.13949
Schoene et al. 2022	A Narrative Literature Review Of Natural Language Processing Applied To The Occupational Exposome	International Journal Of Environmental Research And Public Health	2022	10.3390/ijerph19148544
Scholz et al. 2022	The Eco-Exposome Concept: Supporting An Integrated Assessment Of Mixtures Of Environmental Chemicals	Environmental Toxicology And Chemistry	2022	10.1002/etc.5242
Schramm et al. 2013	Chemical- And Effect-Oriented Exposomics: Three Gorges Reservoir (Tgr)	Environmental Science And Pollution Research	2013	10.1007/s11356-012-1319-9
Sdougkou et al. 2024	Longitudinal Exposomics In A Multiomic Wellness Cohort Reveals Distinctive And Dynamic Environmental Chemical Mixtures In Blood	Environmental Science & Technology	2024	10.1021/acs.est.4c05235
Shaffer et al. 2017	Developing The Regulatory Utility Of The Exposome: Mapping Exposures For Risk Assessment Through Lifestage Exposome Snapshots (Lens)	Environmental Health Perspectives	2017	10.1289/EHP1250
Shah and Polk, 2022	Eosinophilic Esophagitis The Role Of Environmental Exposures	Immunology And Allergy Clinics Of North America	2022	10.1016/j.iac.2022.05.006
Sharif and Ooi, 2024	Understanding Exposomes And Its Relation With Cancer Risk In Malaysia Based On Epidemiological Evidence: A Narrative Review	Genes And Environment	2024	10.1186/s41021-024-00300-0
Sharma and Gilbert, 2018	Microbial Exposure And Human Health	Current Opinion In Microbiology	2018	10.1016/j.mib.2018.08.003
Shaw et al. 2018	Residential Agricultural Pesticide Exposures And Risks Of Spontaneous Preterm Birth	Epidemiology	2018	10.1097/EDE.0000000000000757
Shen et al. 2014	Pooling Samples For ``Top-Down'' Molecular Exposomics Research: The Methodology	Environmental Health	2014	10.1186/1476-069X-13-8
Shen et al. 2022	Analytical Aspects Of Meet-In-Metabolite Analysis For Molecular Pathway Reconstitution From Exposure To Adverse Outcome	Molecular Aspects Of Medicine	2022	10.1016/j.mam.2021.101006
Shetty et al. 2017	Secure Nosql Based Medical Data Processing And Retrieval: The Exposome Project	Companion Proceedings Of The 10th International Conference On Utility And Cloud Computing (Ucc'17 Companion)	2017	10.1145/3147234.3148132
Shiels et al. 2019	Allostatic Load And Ageing: Linking The Microbiome And Nutrition With Age-Related Health	Biochemical Society Transactions	2019	10.1042/BST20190110
Shiels et al. 2021	Manipulating The Exposome To Enable Better Ageing	Biochemical Journal	2021	10.1042/BCJ20200958
Shin et al. 2022	Novel Data Archival System For Multi-Omics Data Of Human Exposure To Harmful Substances	Molecular & Cellular Toxicology	2022	10.1007/s13273-022-00226-0
Sille et al. 2020	The Exposome - A New Approach For Risk Assessment	Altex-Alternatives To Animal Experimentation	2020	10.14573/altex.2001051
Silva et al. 2022	Untargeted Metabolomics Reveals That Multiple Reproductive Toxicants Are Present At The Endometrium	Science Of The Total Environment	2022	10.1016/j.scitotenv.2022.157005
Simoncic et al. 2022	Study Protocol To Explore The Social Effects Of Environmental Exposure And Lifestyle Behaviours On Pregnancy Outcome: An Overview Of Cohort Of Pregnant Women Study	Bmj Open	2022	10.1136/bmjopen-2021-058883
Singier et al. 2024	Development And Validation Of A French Job-Exposure Matrix For Healthcare Workers: Jem Soignances	Scandinavian Journal Of Work Environment & Health	2024	10.5271/sjweh.4194
Siroux et al. 2016	The Exposome Concept: A Challenge And A Potential Driver For Environmental Health Research	European Respiratory Review	2016	10.1183/16000617.0034-2016
Slovic et al. 2017	Clean Air Matters: An Overview Of Traffic-Related Air Pollution And Pregnancy	Revista De Saude Publica	2017	10.1590/S1518-8787.2017051006652
Smit et al. 2024	Past Or Present; Which Exposures Predict Metabolomic Aging Better? The Doetinchem Cohort Study	Journals Of Gerontology Series A-Biological Sciences And Medical Sciences	2024	10.1093/gerona/glad202
Smith et al. 2011	Benzene, The Exposome And Future Investigations Of Leukemia Etiology	Chemico-Biological Interactions	2011	10.1016/j.cbi.2011.02.010
Smith et al. 2019	Environmental Chemicals Altered In Association With Deployment For High Risk Areas	Journal Of Occupational And Environmental Medicine	2019	10.1097/JOM.0000000000001647
Smith et al. 2023	The Ethics Of Risk Prediction For Psychosis And Suicide Attempt In Youth Mental Health	Journal Of Pediatrics	2023	10.1016/j.jpeds.2023.113583
Snell et al. 2022	Hypochlorous Acid: From Innate Immune Factor And Environmental Toxicant To Chemopreventive Agent Targeting Solar Uv-Induced Skin Cancer	Frontiers In Oncology	2022	10.3389/fonc.2022.887220
Soltow et al. 2013	High-Performance Metabolic Profiling With Dual Chromatography-Fourier-Transform Mass Spectrometry (Dc-Ftms) For Study Of The Exposome	Metabolomics	2013	10.1007/s11306-011-0332-1
Song et al. 2022	Using An Exposome-Wide Approach To Explore The Impact Of Urban Environments On Blood Pressure Among Adults In Beijing-Tianjin-Hebei And Surrounding Areas Of China	Environmental Science & Technology	2022	10.1021/acs.est.1c08327
Song et al. 2024	Exponano: A Strategy Based On Hyper-Cross-Linked Polymers Achieves Urinary Exposome Assessment For Biomonitoring	Environmental Science & Technology	2024	10.1021/acs.est.4c01146
Song et al. 2024	Application Of Multiomics Mass Spectrometry In The Research Of Chemical Exposome	Chinese Journal Of Chromatography	2024	10.3724/SP.J.1123.2023.10001
Southam et al. 2014	Distinguishing Between The Metabolome And Xenobiotic Exposome In Environmental Field Samples Analysed By Direct-Infusion Mass Spectrometry Based Metabolomics And Lipidomics	Metabolomics	2014	10.1007/s11306-014-0693-3
Sozener et al. 2022	Epithelial Barrier Hypothesis: Effect Of External Exposome On Microbiome And Epithelial Barriers In Allergic Disease	Allergy	2022	10.1111/all.15240
Spencer et al. 2023	Early-Onset, Conjugal, Twin-Discordant, And Clusters Of Sporadic Als: Pathway To Discovery Of Etiology <I>Via</I> Lifetime Exposome Research	Frontiers In Neuroscience	2023	10.3389/fnins.2023.1005096
Stanek et al. 2024	Environmental Public Health Research At The Us Environmental Protection Agency: A Blueprint For Exposure Science In A Connected World	Journal Of Exposure Science And Environmental Epidemiology	2024	10.1038/s41370-024-00720-8
Steckling et al. 2018	Biomarkers Of Exposure In Environment-Wide Association Studies - Opportunities To Decode The Exposome Using Human Biomonitoring Data	Environmental Research	2018	10.1016/j.envres.2018.02.041
Steer et al. 2015	Preconception And Prenatal Environmental Factors Associated With Communication Impairments In 9 Year Old Children Using An Exposome-Wide Approach	Plos One	2015	10.1371/journal.pone.0118701
Stefanovic et al. 2020	The Exposome In Atopic Dermatitis	Allergy	2020	10.1111/all.13946
Stefanovic et al. 2021	The Role Of The Environment And Exposome In Atopic Dermatitis	Current Treatment Options In Allergy	2021	10.1007/s40521-021-00289-9
Stevenson et al. 2021	Understanding How Biologic And Social Determinants Affect Disparities In Preterm Birth And Outcomes Of Preterm Infants In The Nicu	Seminars In Perinatology	2021	10.1016/j.semperi.2021.151408
Stiegel et al. 2017	Linking Physiological Parameters To Perturbations In The Human Exposome: Environmental Exposures Modify Blood Pressure And Lung Function Via Inflammatory Cytokine Pathway	Journal Of Toxicology And Environmental Health-Part A-Current Issues	2017	10.1080/15287394.2017.1330578
Stingone et al. 2017	Toward Greater Implementation Of The Exposome Research Paradigm Within Environmental Epidemiology	Annual Review Of Public Health, Vol 38	2017	10.1146/annurev-publhealth-082516-012750
Strain et al. 2022	Programming Of Weight And Obesity Across The Lifecourse By The Maternal Metabolic Exposome: A Systematic Review	Molecular Aspects Of Medicine	2022	10.1016/j.mam.2021.100986
Strand et al. 2024	Personalized Mixture Toxicity Testing: A Proof-Of-Principle <I>In Vitro</I> Study Evaluating The Steroidogenic Effects Of Reconstructed Contaminant Mixtures Measured In Blood Of Individual Adults	Environment International	2024	10.1016/j.envint.2024.108991
Stratakis et al. 2020	Association Of Fish Consumption And Mercury Exposure During Pregnancy With Metabolic Health And Inflammatory Biomarkers In Children	Jama Network Open	2020	10.1001/jamanetworkopen.2020.1007
Stratakis et al. 2020	Prenatal Exposure To Perfluoroalkyl Substances Associated With Increased Susceptibility To Liver Injury In Children	Hepatology	2020	10.1002/hep.31483
Stratakis et al. 2021	In Utero Exposure To Mercury Is Associated With Increased Susceptibility To Liver Injury And Inflammation In Childhood	Hepatology	2021	10.1002/hep.31809
Stroustrup et al. 2019	Cohort Profile: The Neonatal Intensive Care Unit Hospital Exposures And Long-Term Health (Nicu-Health) Cohort, A Prospective Preterm Birth Cohort In New York City	Bmj Open	2019	10.1136/bmjopen-2019-032758
Subramanian and Khatri, 2019	The Exposome And Asthma	Clinics In Chest Medicine	2019	10.1016/j.ccm.2018.10.017
Sulc et al. 2022	City-Scale Assessment Of Long-Term Air Quality Impacts On The Respiratory And Cardiovascular Health	Frontiers In Public Health	2022	10.3389/fpubh.2022.1006536
Sum et al. 2022	The Socioeconomic Landscape Of The Exposome During Pregnancy	Environment International	2022	10.1016/j.envint.2022.107205
Sun et al. 2022	A Review Of Environmental Metabolism Disrupting Chemicals And Effect Biomarkers Associating Disease Risks: Where Exposomics Meets Metabolomics	Environment International	2022	10.1016/j.envint.2021.106941
Sun et al. 2024	Association Between Personal Abiotic Airborne Exposures And Body Composition Changes Among Healthy Adults (60-69 Years Old): A Combined Exposome-Wide And Lipidome Mediation Approach From The China Bape Study	Environmental Health Perspectives	2024	10.1289/EHP13865
Taboureau et al. 2020	Integrative Systems Toxicology To Predict Human Biological Systems Affected By Exposure To Environmental Chemicals	Toxicology And Applied Pharmacology	2020	10.1016/j.taap.2020.115210
Tacheau et al. 2018	Vichy Thermal Spring Water (Vtsw), A Cosmetic Ingredient Of Potential Interest In The Frame Of Skin Ageing Exposome: An Invitro Study	International Journal Of Cosmetic Science	2018	10.1111/ics.12470
Tagliaferro et al. 2024	Assessing External Exposome By Implementing An Environmental Data Management System Using Open Data	Scientific Reports	2024	10.1038/s41598-024-62924-0
Tamayo-Uria et al. 2019	The Early-Life Exposome: Description And Patterns In Six European Countries	Environment International	2019	10.1016/j.envint.2018.11.067
Tang et al. 2021	The Exposome In Practice: An Exploratory Panel Study Of Biomarkers Of Air Pollutant Exposure In Chinese People Aged 60-69 Years (China Bape Study)	Environment International	2021	10.1016/j.envint.2021.106866
Temple et al. 2024	A Satellite-Based, Near Real-Time, Street-Level Resolution Air Pollutants Monitoring System Using Machine Learning For Personalised Skin Health Applications	Air Quality Atmosphere And Health	2024	10.1007/s11869-024-01577-4
Thakur and Roy, 2020	Environmental Dna And Rna As Records Of Human Exposome, Including Biotic/Abiotic Exposures And Its Implications In The Assessment Of The Role Of Environment In Chronic Diseases	International Journal Of Molecular Sciences	2020	10.3390/ijms21144879
Thevis et al. 2021	Sports Drug Testing And The Athletes' Exposome	Drug Testing And Analysis	2021	10.1002/dta.3187
Thevis et al. 2022	Mass Spectrometry In Sports Drug Testing-Analytical Approaches And The Athletes' Exposome	Scandinavian Journal Of Medicine & Science In Sports	2022	10.1111/sms.14228
Thompson et al. 2024	Supporting The Working Life Exposome: Annotating Occupational Exposure For Enhanced Literature Search	Plos One	2024	10.1371/journal.pone.0307844
Tomkiewicz et al. 2024	Costs Of Molecular Adaptation To The Chemical Exposome: A Focus On Xenobiotic Metabolism Pathways	Philosophical Transactions Of The Royal Society B-Biological Sciences	2024	10.1098/rstb.2022.0510
Traini et al. 2024	A Prospective Exploration Of The Urban Exposome In Relation To Headache In The Dutch Population-Based Occupational And Environmental Health Cohort Study (Amigo)	Environment International	2024	10.1016/j.envint.2024.108776
Tralau et al. 2021	A Prospective Whole-Mixture Approach To Assess Risk Of The Food And Chemical Exposome	Nature Food	2021	10.1038/s43016-021-00316-7
Travis et al. 2020	Catching Flame Retardants And Pesticides In Silicone Wristbands: Evidence Of Exposure To Current And Legacy Pollutants In Uruguayan Children	Science Of The Total Environment	2020	10.1016/j.scitotenv.2020.140136
Trujillo-Rodriguez et al. 2020	Combining In Vitro Oral Bioaccessibility Methods With Biological Assays For Human Exposome Studies Of Contaminants Of Emerging Concern In Solid Samples	Trac-Trends In Analytical Chemistry	2020	10.1016/j.trac.2020.116040
Trumble and Finch, 2019	The Exposome In Human Evolution: From Dust To Diesel	Quarterly Review Of Biology	2019	10.1086/706768
Tu et al. 2023	Building Effective Intervention Models Utilizing Big Data To Prevent The Obesity Epidemic	Obesity Research & Clinical Practice	2023	10.1016/j.orcp.2023.02.005
Turner et al. 2017	Assessing The Exposome With External Measures: Commentary On The State Of The Science And Research Recommendations	Annual Review Of Public Health, Vol 38	2017	10.1146/annurev-publhealth-082516-012802
Turner et al. 2018	Exposomics: Final Policy Workshop And Stakeholder Consultation	Bmc Public Health	2018	10.1186/s12889-018-5160-z
Ueberham and Schlink, 2018	Wearable Sensors For Multifactorial Personal Exposure Measurements - A Ranking Study	Environment International	2018	10.1016/j.envint.2018.08.057
Ugai et al. 2022	Is Early-Onset Cancer An Emerging Global Epidemic? Current Evidence And Future Implications	Nature Reviews Clinical Oncology	2022	10.1038/s41571-022-00672-8
Uppal et al. 2016	Computational Metabolomics: A Framework For The Million Metabolome	Chemical Research In Toxicology	2016	10.1021/acs.chemrestox.6b00179
Valero et al. 2022	Exposome And Foetoplacental Vascular Dysfunction In Gestational Diabetes Mellitus	Molecular Aspects Of Medicine	2022	10.1016/j.mam.2021.101019
Van De Weijer et al. 2024	Capturing The Well-Being Exposome In Poly-Environmental Scores.	Journal Of Environmental Psychology	2024	10.1016/j.jenvp.2023.102208
Van Der Sloot et al. 2017	Inflammatory Bowel Diseases: Review Of Known Environmental Protective And Risk Factors Involved	Inflammatory Bowel Diseases	2017	10.1097/MIB.0000000000001217
Van Der Sloot et al. 2019	Development And Validation Of A Web-Based Questionnaire To Identify Environmental Risk Factors For Inflammatory Bowel Disease: The Groningen Ibd Environmental Questionnaire (Gieq)	Journal Of Gastroenterology	2019	10.1007/s00535-018-1501-z
Van Der Sloot et al. 2020	Identification Of Environmental Risk Factors Associated With The Development Of Inflammatory Bowel Disease	Journal Of Crohns & Colitis	2020	10.1093/ecco-jcc/jjaa114
Van Der Sloot et al. 2021	Environmental Factors Associated With Biological Use And Surgery In Inflammatory Bowel Disease	Journal Of Gastroenterology And Hepatology	2021	10.1111/jgh.15223
Van Kamp et al. 2022	Early Environmental Quality And Life-Course Mental Health Effects: The Equal-Life Project	Environmental Epidemiology	2022	10.1097/EE9.0000000000000183
Van Veldhoven et al. 2018	Effects Of Exposure To Water Disinfection By-Products In A Swimming Pool: A Metabolome-Wide Association Study	Environment International	2018	10.1016/j.envint.2017.11.017
Vanhawkins et al. 2024	The Predictive Utility Of The In Utero Exposome For Childhood Adiposity In Independent And Integrated Frameworks	Pediatric Obesity	2024	10.1111/ijpo.13172
Vermeulen et al. 2020	The Exposome And Health: Where Chemistry Meets Biology	Science	2020	10.1126/science.aay3164
Verscheure et al. 2023	Characterization Of The Internal Working-Life Exposome Using Minimally And Non-Invasive Sampling Methods- A Narrative Review	Environmental Research	2023	10.1016/j.envres.2023.117001
Viet et al. 2021	Human Health Exposure Analysis Resource (Hhear): A Model For Incorporating The Exposome Into Health Studies	International Journal Of Hygiene And Environmental Health	2021	10.1016/j.ijheh.2021.113768
Viet et al. 2021	Recommendations For Assessment Of Environmental Exposures In Longitudinal Life Course Studies Such As The National Children's Study	Frontiers In Pediatrics	2021	10.3389/fped.2021.629487
Vieujean et al. 2022	Impact Of The Exposome On The Epigenome In Inflammatory Bowel Disease Patients And Animal Models	International Journal Of Molecular Sciences	2022	10.3390/ijms23147611
Vijayaraghavan et al. 2024	Machine Learning Models For Prediction Of Xenobiotic Chemicals With High Propensity To Transfer Into Human Milk	Acs Omega	2024	10.1021/acsomega.3c09392
Vimaleswaran et al. 2015	Foodomics For Personalized Nutrition: How Far Are We?	Current Opinion In Food Science	2015	10.1016/j.cofs.2015.07.001
Vineis and Barouki, 2022	The Exposome As The Science Of Social-To-Biological Transitions	Environment International	2022	10.1016/j.envint.2022.107312
Vineis et al. 2017	The Exposome In Practice: Design Of The Exposomics Project	International Journal Of Hygiene And Environmental Health	2017	10.1016/j.ijheh.2016.08.001
Vineis et al. 2020	What Is New In The Exposome?	Environment International	2020	10.1016/j.envint.2020.105887
Vineis, 2018	From John Snow To Omics: The Long Journey Of Environmental Epidemiology	European Journal Of Epidemiology	2018	10.1007/s10654-018-0398-4
Vineis, 2019	What Is The Exposome And How It Can Help Research On Air Pollution	Emission Control Science And Technology	2019	10.1007/s40825-018-0104-8
Virkud et al. 2019	The Nuts And Bolts Of Omics For The Clinical Allergist	Annals Of Allergy Asthma & Immunology	2019	10.1016/j.anai.2019.09.017
Visoki et al. 2024	Classification Of Suicide Attempt Risk Using Environmental And Lifestyle Factors In 3 Large Youth Cohorts	Jama Psychiatry	2024	10.1001/jamapsychiatry.2024.1887
Vitte et al. 2022	Fungal Exposome, Human Health, And Unmet Needs: A 2022 Update With Special Focus On Allergy	Allergy	2022	10.1111/all.15483
Vives-Usano et al. 2020	In Utero And Childhood Exposure To Tobacco Smoke And Multi-Layer Molecular Signatures In Children	Bmc Medicine	2020	10.1186/s12916-020-01686-8
Vlaanderen et al. 2021	Developing The Building Blocks To Elucidate The Impact Of The Urban Exposome On Cardiometabolic-Pulmonary Disease: The Eu Expanse Project	Environmental Epidemiology	2021	10.1097/EE9.0000000000000162
Vopham et al. 2024	Geospatial Science For The Environmental Epidemiology Of Cancer In The Exposome Era	Cancer Epidemiology Biomarkers & Prevention	2024	10.1158/1055-9965.EPI-23-1237
Vrijens et al. 2015	Micrornas As Potential Signatures Of Environmental Exposure Or Effect: A Systematic Review	Environmental Health Perspectives	2015	10.1289/ehp.1408459
Vrijheid et al. 2014	The Human Early-Life Exposome (Helix): Project Rationale And Design	Environmental Health Perspectives	2014	10.1289/ehp.1307204
Vrijheid et al. 2020	Early -Life Environmental Exposures And Childhood Obesity: An Exposome-Wide Approach	Environmental Health Perspectives	2020	10.1289/EHP5975
Vrijheid et al. 2021	Advancing Tools For Human Early Lifecourse Exposome Research And Translation (Athlete)	Environmental Epidemiology	2021	10.1097/EE9.0000000000000166
Vrijheid, 2014	The Exposome: A New Paradigm To Study The Impact Of Environment On Health	Thorax	2014	10.1136/thoraxjnl-2013-204949
Wada et al. 2024	Hair-Derived Exposome Exploration Of Cardiometabolic Health: Piloting A Bayesian Multitrait Variable Selection Approach	Environmental Science & Technology	2024	10.1021/acs.est.3c08739
Waits et al. 2022	Exposome Of Attention Deficit Hyperactivity Disorder In Taiwanese Children: Exploring Risks Of Endocrine-Disrupting Chemicals	Journal Of Exposure Science And Environmental Epidemiology	2022	10.1038/s41370-021-00370-0
Wakoli et al. 2024	Gcms-Id: A Webserver For Identifying Compounds From Gas Chromatography Mass Spectrometry Experiments	Nucleic Acids Research	2024	10.1093/nar/gkae425
Walker et al. 2016	Deployment-Associated Exposure Surveillance With High-Resolution Metabolomics	Journal Of Occupational And Environmental Medicine	2016	10.1097/JOM.0000000000000768
Walker et al. 2019	The Metabolome: A Key Measure For Exposome Research In Epidemiology	Current Epidemiology Reports	2019	10.1007/s40471-019-00187-4
Walker et al. 2022	High-Resolution Exposomics And Metabolomics Reveals Specific Associations In Cholestatic Liver Diseases	Hepatology Communications	2022	10.1002/hep4.1871
Wallace et al. 2016	Blood-Borne Biomarkers And Bioindicators For Linking Exposure To Health Effects In Environmental Health Science	Journal Of Toxicology And Environmental Health-Part B-Critical Reviews	2016	10.1080/10937404.2016.1215772
Wang et al. 2021	Suspect Screening, Prioritization, And Confirmation Of Environmental Chemicals In Maternal-Newborn Pairs From San Francisco	Environmental Science & Technology	2021	10.1021/acs.est.0c05984
Wang et al. 2024	Association Between Trajectories Of The Neighborhood Social Exposome And Mental Health In Late Adolescence: A Finntwin12 Cohort Study	Journal Of Affective Disorders	2024	10.1016/j.jad.2024.04.096
Warembourg et al. 2019	Exposure To Phthalate Metabolites, Phenols And Organophosphate Pesticide Metabolites And Blood Pressure During Pregnancy	International Journal Of Hygiene And Environmental Health	2019	10.1016/j.ijheh.2018.12.011
Warembourg et al. 2019	Early-Life Environmental Exposures And Blood Pressure In Children	Journal Of The American College Of Cardiology	2019	10.1016/j.jacc.2019.06.069
Warembourg et al. 2023	Statistical Approaches To Study Exposome-Health Associations In The Context Of Repeated Exposure Data: A Simulation Study	Environmental Science & Technology	2023	10.1021/acs.est.3c04805
Warth et al. 2017	Exposome-Scale Investigations Guided By Global Metabolomics, Pathway Analysis, And Cognitive Computing	Analytical Chemistry	2017	10.1021/acs.analchem.7b02759
Waye et al. 2023	Adopting A Child Perspective For Exposome Research On Mental Health And Cognitive Development - Conceptualisation And Opportunities.	Environmental Research	2023	10.1016/j.envres.2023.117279
Wendelboe-Nelson et al. 2019	A Scoping Review Mapping Research On Green Space And Associated Mental Health Benefits	International Journal Of Environmental Research And Public Health	2019	10.3390/ijerph16122081
Whaibeh et al. 2024	The Environmental Exposures In Lebanese Infants (Eeli) Birth Cohort: An Investigation Into The Developmental Origins Of Health And Diseases (Dohad)	International Journal Of Environmental Health Research	2024	10.1080/09603123.2023.2234834
Whitsel et al. 2019	The Role Of Government In Precision Medicine, Precision Public Health And The Intersection With Healthy Living	Progress In Cardiovascular Diseases	2019	10.1016/j.pcad.2018.12.002
Wiese et al. 2024	An Exploratory Analysis Of The Impact Of Area-Level Exposome On Geographic Disparities In Aggressive Prostate Cancer	Scientific Reports	2024	10.1038/s41598-024-63726-0
Wild et al. 2013	Measuring The Exposome: A Powerful Basis For Evaluating Environmental Exposures And Cancer Risk	Environmental And Molecular Mutagenesis	2013	10.1002/em.21777
Wild, 2005	Complementing The Genome With An ``Exposome'': The Outstanding Challenge Of Environmental Exposure Measurement In Molecular Epidemiology	Cancer Epidemiology Biomarkers & Prevention	2005	10.1158/1055-9965.EPI-05-0456
Wild, 2011	Future Research Perspectives On Environment And Health: The Requirement For A More Expansive Concept Of Translational Cancer Research	Environmental Health	2011	10.1186/1476-069X-10-S1-S15
Wild, 2012	The Exposome: From Concept To Utility	International Journal Of Epidemiology	2012	10.1093/ije/dyr236
Wishart et al. 2015	T3db: The Toxic Exposome Database	Nucleic Acids Research	2015	10.1093/nar/gku1004
Wishart et al. 2022	Mimedb: The Human Microbial Metabolome Database	Nucleic Acids Research	2022	10.1093/nar/gkac868
Wishart, 2022	Metabolomics And The Multi-Omics View Of Cancer	Metabolites	2022	10.3390/metabo12020154
Wright et al. 2016	Mechanisms Of The Maternal Exposome And Implications For Health Outcomes	Advances In Nursing Science	2016	10.1097/ANS.0000000000000110
Wright et al. 2018	The Child Health Exposure Analysis Resource As A Vehicle To Measure Environment In The Environmental Influences On Child Health Outcomes Program	Current Opinion In Pediatrics	2018	10.1097/MOP.0000000000000601
Wright, 2017	Environment, Susceptibility Windows, Development, And Child Health	Current Opinion In Pediatrics	2017	10.1097/MOP.0000000000000465
Wu et al. 2021	Capturing A Comprehensive Picture Of Biological Events From Adverse Outcome Pathways In The Drug Exposome	Frontiers In Public Health	2021	10.3389/fpubh.2021.763962
Wu et al. 2022	Associations Of Multiple Metals With Lung Function In Welders By Four Statistical Models	Chemosphere	2022	10.1016/j.chemosphere.2022.134202
Xian et al. 2024	Advances Of The Exposome At Individual Levels And Prevention In Atopic Dermatitis	International Journal Of Dermatology	2024	10.1111/ijd.17559
Xie et al. 2024	Chemical Exposomics In Human Plasma By Lipid Removal And Large-Volume Injection Gas Chromatography-High-Resolution Mass Spectrometry	Environmental Science & Technology	2024	10.1021/acs.est.4c05942
Xue et al. 2019	Towards Mass Spectrometry-Based Chemical Exposome: Current Approaches, Challenges, And Future Directions	Toxics	2019	10.3390/toxics7030041
Xue et al. 2023	Eisa-Exposome: One Highly Sensitive And Autonomous Exposomic Platform With Enhanced In-Source Fragmentation/Annotation	Analytical Chemistry	2023	10.1021/acs.analchem.3c02697
Yang et al. 2015	Association Of Serum Levels Of Typical Organic Pollutants With Polycystic Ovary Syndrome (Pcos): A Case-Control Study	Human Reproduction	2015	10.1093/humrep/dev123
Yang et al. 2020	Metabolomics Study And Meta-Analysis On The Association Between Maternal Pesticide Exposome And Birth Outcomes	Environmental Research	2020	10.1016/j.envres.2019.109087
Yang et al. 2024	An Atlas On Multitudinous Risk Factors Associated With Incident Hypertension: Comprehensive Exposome-Wide Association And Wide-Angled Genetic Analyses	European Journal Of Preventive Cardiology	2024	10.1093/eurjpc/zwae236
Yao et al. 2016	Nontargeted Analysis Of The Urine Nonpolar Sulfateome: A Pathway To The Nonpolar Xenobiotic Exposome	Rapid Communications In Mass Spectrometry	2016	10.1002/rcm.7726
You et al. 2024	An Exposome Atlas Of Serum Reveals The Risk Of Chronic Diseases In The Chinese Population	Nature Communications	2024	10.1038/s41467-024-46595-z
You et al. 2024	New Advances In Exposomics-Analysis Methods And Research Paradigms Based On Chromatography-Mass Spectrometry	Chinese Journal Of Chromatography	2024	10.3724/SP.J.1123.2023.12001
Yu et al. 2021	Tooth Biomarkers To Characterize The Temporal Dynamics Of The Fetal And Early-Life Exposome	Environment International	2021	10.1016/j.envint.2021.106849
Yu et al. 2022	Molecular Gatekeeper Discovery: Workflow For Linking Multiple Exposure Biomarkers To Metabolomics	Environmental Science & Technology	2022	10.1021/acs.est.1c04039
Zaccari et al. 2022	Risk Factors For The Occurrence Of Ampullary Tumors: A Case-Control Study	United European Gastroenterology Journal	2022	10.1002/ueg2.12281
Zerbo et al. 2022	Conceptualization Of The Transmission Dynamic Of Faecal-Orally Transmitted Diseases In Urban Exposome Of Sub-Saharan Africa	Risk Management And Healthcare Policy	2022	10.2147/RMHP.S372185
Zhang et al. 2021	Semantic Standards Of External Exposome Data	Environmental Research	2021	10.1016/j.envres.2021.111185
Zhang et al. 2021	Defining The Scope Of Exposome Studies And Research Needs From A Multidisciplinary Perspective	Environmental Science & Technology Letters	2021	10.1021/acs.estlett.1c00648
Zhang et al. 2021	The Exposome In The Era Of The Quantified Self	Annual Review Of Biomedical Data Science, Vol 4	2021	10.1146/annurev-biodatasci-012721-122807
Zhang et al. 2022	Validation Of External And Internal Exposome Of The Findings Associated To Cerebral Small Vessel Disease: A Mendelian Randomization Study	Journal Of Cerebral Blood Flow And Metabolism	2022	10.1177/0271678X221074223
Zhang et al. 2023	Maternal Exposure To Trace Elements, Toxic Metals, And Longitudinal Changes In Infancy Anthropometry And Growth Trajectories: A Prospective Cohort Study	Environmental Science & Technology	2023	10.1021/acs.est.3c02535
Zhang et al. 2023	Occurrence Of Emerging Contaminants In Pet Hair And Indoor Air: Integrative Health Risk Assessment Using Multiple Toxcast Endpoints	Environmental Science-Processes & Impacts	2023	10.1039/d3em00182b
Zhang et al. 2024	Highly Accurate Diagnosis Of Pancreatic Cancer By Integrative Modeling Using Gut Microbiome And Exposome Data	Iscience	2024	10.1016/j.isci.2024.109294
Zhang et al. 2024	Association Between Ambient Volatile Organic Compounds Exposome And Emergency Hospital Admissions For Cardiovascular Disease	Environmental Science & Technology	2024	10.1021/acs.est.3c08937
Zhao et al. 2021	Risk-Based Chemical Ranking And Generating A Prioritized Human Exposome Database	Environmental Health Perspectives	2021	10.1289/EHP7722
Zhao et al. 2023	Association Of Maternal Metals Exposure, Metabolites And Birth Outcomes In Newborns: A Prospective Cohort Study	Environment International	2023	10.1016/j.envint.2023.108183
Zhao et al. 2023	Dioxin(-Like)-Related Biological Effects Through Integrated Chemical-Wide And Metabolome-Wide Analyses	Environmental Science & Technology	2023	10.1021/acs.est.3c07588
Zhao et al. 2023	Hexppredict:<I> In</I><I> Vivo</I> Exposure Prediction Of Human Blood Exposome Using A Random Forest Model And Its Application In Chemical Risk Prioritization	Environmental Health Perspectives	2023	10.1289/EHP11305
Zhao et al. 2024	Impact Of Accelerated Biological Aging And Genetic Variation On Esophageal Adenocarcinoma: Joint And Interaction Effect In A Prospective Cohort	International Journal Of Cancer	2024	10.1002/ijc.35161
Zhao et al. 2024	An Extension Of Latent Unknown Clustering Integrating Multi-Omics Data (Lucid) Incorporating Incomplete Omics Data	Bioinformatics Advances	2024	10.1093/bioadv/vbae123
Zheng et al. 2023	Cil-Expmrm: An Ultrasensitive Chemical Isotope Labeling Assisted Pseudo-Mrm Platform To Accelerate Exposomic Suspect Screening	Environmental Science & Technology	2023	10.1021/acs.est.3c01830
Zhi and Wang, 2024	Advances In The Applications Of Exposomics In The Identification Of Environmental Pollutants And Their Health Hazards	Chinese Journal Of Chromatography	2024	10.3724/SP.J.1123.2023.12011
Zhou and Lee, 2021	An Integrative Analysis Of Genomic And Exposomic Data For Complex Traits And Phenotypic Prediction	Scientific Reports	2021	10.1038/s41598-021-00427-y
Zhu et al. 2021	Recent Advances In Chemical Derivatization-Based Chromatography-Mass Spectrometry Methods For Analysis Of Aldehyde Biomarkers	Chinese Journal Of Chromatography	2021	10.3724/SP.J.1123.2021.02023
Zhu et al. 2024	A Review Of Common Statistical Methods For Dealing With Multiple Pollutant Mixtures And Multiple Exposures	Frontiers In Public Health	2024	10.3389/fpubh.2024.1377685
Zota and Vannoy, 2021	Integrating Intersectionality Into The Exposome Paradigm: A Novel Approach To Racial Inequities In Uterine Fibroids	American Journal Of Public Health	2021	10.2105/AJPH.2020.305979
